# Supplementary material for: Bridging of Neisseria gonorrhoeae lineages across sexual networks in the HIV pre-exposure prophylaxis era
Source: Nat Commun. 2019 Sep 5;10:3988. doi: 10.1038/s41467-019-12053-4 (PMC6728426; doi:10.1038/s41467-019-12053-4)
Supplement: Supplementary file 5 — Supplementary Data 1 [file 41467_2019_12053_MOESM5_ESM.xlsx]

## Sheet: Supp Data 1
Sample details	Antimicrobial resistance determinants detected														Phenotypic susceptibility results						Molecular typing		Data
ID	23S.rDNA_mutation	folp_mutation	gyrA_mutation	parC_mut	mtrR.WHO_W_01449	penA	ponA.WHO_G_00106	porB	rpoB	rpsJ.WHO_Y_02241	TEM	tetM	Meningo-like mtrD mosaic	mosaic mtrR coding region	PEN	CIP	TET	SPEC	AZI	CTX	MLST	NG-MAST	Accession number	BioProject
AUSMDU00010847	.	R228S	.	.	.	.	.	A121N	H553N	V57M	0	0	1	1	S	S	S	S	S	S	9363	5802	SRR8559881	PRJNA520805
AUSMDU00010848	.	R229S	S91F	D86N	.	.	.	.	.	V57M	1	0	0	0	R	R	S	S	S	S	8143	5624	SRR8559880	PRJNA520805
AUSMDU00011071	.	R228S	.	.	.	.	.	A121N	H553N	V57M	0	0	1	1	S	S	S	S	S	S	9363	5802	SRR8559879	PRJNA520805
AUSMDU00011072	.	R229S	D95N	S87I	.	G543S	L421P	A121D	.	V57M	0	0	0	0	S	R	S	S	S	S	7371	2268	SRR8559878	PRJNA520805
AUSMDU00011073	.	R228S	.	.	.	.	.	A121N	H553N	V57M	0	0	1	1	S	S	S	S	S	S	9363	8300	SRR8559885	PRJNA520805
AUSMDU00011074	.	R229S	.	.	.	.	.	.	.	V57M	0	0	0	0	S	S	S	S	S	S	8122	292	SRR8559884	PRJNA520805
AUSMDU00011075	.	R228S	.	.	.	.	L421P	.	.	.	0	0	0	0	S	S	S	S	S	S	8156	5441	SRR8559883	PRJNA520805
AUSMDU00011076	.	R229S	.	.	.	.	.	.	.	V57M	0	0	0	0	S	S	S	S	S	S	8122	292	SRR8559882	PRJNA520805
AUSMDU00010849	.	R229S	S91F	D86N	.	.	.	.	.	V57M	1	0	0	0	R	R	S	S	S	S	8143	5624	SRR8559887	PRJNA520805
AUSMDU00010850	.	.	.	.	.	.	.	.	.	.	0	0	0	0	S	S	S	S	S	S	7359	4186	SRR8559886	PRJNA520805
AUSMDU00010851	.	R229S	D95G	S87R	.	P552S	L421P	.	H553N	V57M	0	0	0	0	R	R	S	S	S	S	1901	10039	SRR8559740	PRJNA520805
AUSMDU00010852	.	R229S	.	.	.	.	.	.	.	V57M	0	0	0	0	S	S	S	S	S	S	8122	292	SRR8559739	PRJNA520805
AUSMDU00010853	.	R228S	.	.	.	.	L421P	A121D	H553N	V57M	0	0	0	0	R	S	S	S	S	S	1579	5	SRR8559742	PRJNA520805
AUSMDU00010854	.	R229S	S91F	D86N	.	.	.	.	.	V57M	0	0	0	0	S	R	S	S	S	S	8143	5624	SRR8559741	PRJNA520805
AUSMDU00010855	.	R229S	S91F	D86N	.	G545S	.	.	.	V57M	1	1	0	0	R	R	HLR	S	S	S	7363	11624	SRR8559744	PRJNA520805
AUSMDU00010856	.	R229S	.	.	.	.	.	A121D	.	V57M	0	0	0	0	S	S	S	S	S	S	8122	Novel	SRR8559743	PRJNA520805
AUSMDU00010857	.	R229S	.	.	.	.	.	.	.	V57M	0	0	0	0	S	S	S	S	S	S	8122	292	SRR8559746	PRJNA520805
AUSMDU00010858	.	R229S	D95G	S87R	.	P552S	L421P	.	H553N	V57M	0	0	0	0	R	R	S	S	S	S	1901	10039	SRR8559745	PRJNA520805
AUSMDU00010859	.	R229S	S91F	D86N	.	.	.	.	.	V57M	1	1	0	0	R	R	HLR	S	S	S	1587	Novel	SRR8559748	PRJNA520805
AUSMDU00011077	.	R229S	D95G	.	.	G545S	L421P	.	.	V57M	0	0	0	0	S	R	S	S	S	S	7363	Novel	SRR8559747	PRJNA520805
AUSMDU00010860	.	R229S	S91F	D86N	.	.	.	.	.	V57M	1	0	0	0	R	R	S	S	S	S	8143	5624	SRR8559944	PRJNA520805
AUSMDU00010861	.	R229S	S91F	S88P	.	.	L421P	A121D	H553N	V57M	1	1	0	0	R	R	HLR	S	S	S	1588	Novel	SRR8559945	PRJNA520805
AUSMDU00010862	.	.	.	.	.	.	.	.	H553N	V57M	0	0	0	0	S	S	S	S	S	S	9363	8709	SRR8559946	PRJNA520805
AUSMDU00010863	.	R229S	S91F	D86N	.	.	.	.	.	V57M	1	0	0	0	R	R	S	S	S	S	8143	5624	SRR8559947	PRJNA520805
AUSMDU00010864	.	R228S	.	.	.	.	.	A121N	H553N	V57M	0	0	1	1	S	S	S	S	R	S	9363	5802	SRR8559940	PRJNA520805
AUSMDU00010865	.	R229S	.	.	.	.	.	A121D	.	V57M	0	0	0	0	S	S	S	S	S	S	8122	292	SRR8559941	PRJNA520805
AUSMDU00010866	.	R228S	.	.	.	.	.	.	H553N	V57M	0	0	0	0	S	S	S	S	S	S	9363	8709	SRR8559942	PRJNA520805
AUSMDU00010867	.	R228S	D95N	S88P	.	G545S	L421P	A121D	.	V57M	0	0	0	0	R	R	S	S	S	DSC	7363	9341	SRR8559943	PRJNA520805
AUSMDU00010868	.	R229S	S91F	D86N	.	.	.	.	.	V57M	1	1	0	0	R	R	HLR	S	S	S	1587	Novel	SRR8559948	PRJNA520805
AUSMDU00010869	.	R229S	D95G	S87R	.	G543S	L421P	A121D	.	V57M	0	0	0	0	R	R	S	S	S	S	11981	Novel	SRR8559949	PRJNA520805
AUSMDU00010870	.	R228S	.	.	.	.	.	.	H553N	V57M	0	0	0	0	S	S	S	S	S	S	9363	Novel	SRR8559400	PRJNA520805
AUSMDU00010871	.	R228S	.	.	.	.	L421P	A121D	H553N	V57M	0	0	0	0	R	S	S	S	S	S	1579	5	SRR8559399	PRJNA520805
AUSMDU00010872	.	R228S	.	.	.	.	L421P	A121D	H553N	V57M	0	0	0	0	R	S	S	S	S	S	1579	5	SRR8559398	PRJNA520805
AUSMDU00010873	.	R229S	D95G	S87I	.	.	L421P	A121D	.	V57M	0	0	0	0	S	R	S	S	S	S	7363	4270	SRR8559397	PRJNA520805
AUSMDU00010874	.	R228S	.	.	.	.	.	.	H553N	V57M	0	0	1	1	S	S	S	S	S	S	9363	995	SRR8559404	PRJNA520805
AUSMDU00010875	.	.	.	.	.	.	.	.	.	.	0	0	0	0	S	S	S	S	S	S	7359	4186	SRR8559403	PRJNA520805
AUSMDU00010876	.	R229S	.	.	.	.	.	.	.	V57M	0	0	0	0	S	S	S	S	S	S	8122	292	SRR8559402	PRJNA520805
AUSMDU00010877	.	R228S	.	.	.	.	.	A121N	H553N	V57M	0	0	1	1	S	S	S	S	S	S	9363	8300	SRR8559401	PRJNA520805
AUSMDU00010878	.	R228S	.	.	.	.	.	.	H553N	V57M	0	0	0	0	S	S	S	S	S	S	9363	7353	SRR8559392	PRJNA520805
AUSMDU00010879	.	R228S	.	.	.	.	.	A121N	H553N	V57M	0	0	1	1	S	S	S	S	R	S	9363	5802	SRR8559391	PRJNA520805
AUSMDU00010880	.	.	.	.	.	.	.	.	.	.	0	0	0	0	S	S	S	S	S	S	7359	4186	SRR8559210	PRJNA520805
AUSMDU00010881	.	R229S	.	.	.	.	.	.	.	V57M	0	0	0	0	S	S	S	S	S	S	8122	292	SRR8559211	PRJNA520805
AUSMDU00010882	.	R229S	S91F	D86N	.	.	.	.	.	V57M	0	0	0	0	S	R	S	S	S	S	13480	12140	SRR8559208	PRJNA520805
AUSMDU00010883	.	R228S	.	.	.	.	L421P	A121D	H553N	V57M	0	0	0	0	R	S	S	S	S	S	1579	5	SRR8559209	PRJNA520805
AUSMDU00010884	.	R229S	S91F	S87R	G45D	.	L421P	.	.	V57M	1	1	0	0	R	R	HLR	S	S	S	7822	Novel	SRR8559700	PRJNA520805
AUSMDU00011078	.	R228S	.	.	.	.	.	.	H553N	V57M	0	0	1	1	S	S	S	S	S	S	9363	995	SRR8559207	PRJNA520805
AUSMDU00011079	.	R229S	S91F	D86N	.	.	.	.	.	V57M	1	0	0	0	R	R	S	S	S	S	8143	5624	SRR8559204	PRJNA520805
AUSMDU00011080	.	.	.	.	.	.	.	.	.	.	0	0	0	0	S	S	S	S	S	S	7359	Novel	SRR8559205	PRJNA520805
AUSMDU00011081	C2597T (49)	R228S	.	.	.	.	L421P	.	.	.	0	0	0	0	S	S	S	S	S	S	8156	5441	SRR8559202	PRJNA520805
AUSMDU00011082	.	.	.	.	.	.	.	.	.	.	0	0	0	0	S	S	S	S	S	S	7359	4186	SRR8559203	PRJNA520805
AUSMDU00011083	.	.	.	.	.	.	.	.	.	.	0	0	0	0	S	S	S	S	S	S	7359	4186	SRR8559628	PRJNA520805
AUSMDU00011084	.	.	.	.	.	.	.	.	.	.	0	0	0	0	S	S	S	S	S	S	7359	4186	SRR8559627	PRJNA520805
AUSMDU00011085	.	R228S	.	.	.	.	.	.	H553N	V57M	0	0	0	0	S	S	S	S	S	S	9363	8709	SRR8559630	PRJNA520805
AUSMDU00011086	.	.	.	.	.	.	.	.	.	.	0	0	0	0	S	S	S	S	S	S	7359	4186	SRR8559629	PRJNA520805
AUSMDU00011087	.	R228S	.	.	.	.	.	.	H553N	V57M	0	0	0	0	S	S	S	S	S	S	11428	Novel	SRR8559624	PRJNA520805
AUSMDU00011088	.	R228S	.	.	.	.	L421P	A121D	H553N	V57M	0	0	0	0	R	S	S	S	S	S	1579	5	SRR8559623	PRJNA520805
AUSMDU00011089	.	.	.	.	.	.	.	.	.	.	0	0	0	0	S	S	S	S	S	S	7359	4186	SRR8559626	PRJNA520805
AUSMDU00011090	.	R229S	D95G	.	.	G545S	L421P	A121D	.	V57M	0	0	0	0	R	R	S	S	S	S	7363	2400	SRR8559625	PRJNA520805
AUSMDU00011091	.	R229S	S91F	D86N	.	.	.	.	.	V57M	1	0	0	0	R	R	S	S	S	S	8143	5624	SRR8559622	PRJNA520805
AUSMDU00011092	.	R229S	D95G	S87R	.	G543S	L421P	A121D	.	V57M	0	0	0	0	R	R	S	S	S	S	11981	Novel	SRR8559621	PRJNA520805
AUSMDU00011093	.	R228S	.	.	.	.	.	.	H553N	V57M	0	0	0	0	S	S	S	S	S	S	11428	Novel	SRR8559474	PRJNA520805
AUSMDU00011094	.	R229S	.	D86N	G45D	.	L421P	A121D	H553N	V57M	0	0	0	0	R	S	S	S	S	S	7827	2318	SRR8559475	PRJNA520805
AUSMDU00011095	.	R229S	D95G	.	.	G545S	L421P	A121D	.	V57M	0	0	0	0	R	R	S	S	S	S	7363	2400	SRR8559476	PRJNA520805
AUSMDU00011096	.	R229S	.	D86N	G45D	.	L421P	A121D	H553N	V57M	0	0	0	0	R	S	S	S	S	S	7827	2318	SRR8559477	PRJNA520805
AUSMDU00011097	.	R229S	.	.	.	.	.	A121D	.	V57M	0	0	0	0	S	S	S	S	S	S	8122	292	SRR8559478	PRJNA520805
AUSMDU00011098	.	R229S	S91F	D86N	.	.	.	.	.	V57M	1	0	0	0	R	R	S	S	S	S	8143	5624	SRR8559479	PRJNA520805
AUSMDU00011099	.	R228S	.	.	.	.	L421P	A121D	H553N	V57M	0	0	0	0	R	S	S	S	S	S	1579	5	SRR8559277	PRJNA520805
AUSMDU00011100	.	R228S	.	.	.	.	L421P	A121D	H553N	V57M	0	0	0	0	R	S	S	S	S	S	1579	5	SRR8559280	PRJNA520805
AUSMDU00011101	.	R229S	D95G	D86N	.	.	L421P	A121D	.	V57M	0	0	0	0	R	R	S	S	S	S	7822	738	SRR8559281	PRJNA520805
AUSMDU00011102	.	R228S	.	.	.	.	.	A121D	H553N	V57M	0	0	0	0	S	S	S	S	S	S	11999	Novel	SRR8559282	PRJNA520805
AUSMDU00011103	.	R228S	.	.	.	.	L421P	A121D	H553N	V57M	0	0	0	0	R	S	S	S	S	S	1579	5	SRR8559290	PRJNA520805
AUSMDU00011104	.	R228S	.	.	.	.	.	A121N	H553N	V57M	0	0	1	1	S	S	S	S	R	S	9363	5802	SRR8559289	PRJNA520805
AUSMDU00011105	.	R229S	D95G	.	.	G545S	L421P	A121D	.	V57M	0	0	0	0	S	R	S	S	S	S	7363	Novel	SRR8559288	PRJNA520805
AUSMDU00011106	.	R229S	.	.	.	V316T	.	.	.	V57M	0	0	0	0	S	S	S	S	S	S	1600	621	SRR8559287	PRJNA520805
AUSMDU00011107	C2597T	R228S	.	.	G45D	.	.	A121D	H553N	V57M	0	0	0	0	S	S	S	S	R	S	1580	11408	SRR8559286	PRJNA520805
AUSMDU00011108	.	R228S	.	.	.	.	L421P	A121D	H553N	V57M	0	0	0	0	R	S	S	S	S	S	1579	5	SRR8559285	PRJNA520805
AUSMDU00011109	.	R229S	S91F	D86N	.	.	.	.	.	V57M	0	0	0	0	S	R	S	S	S	S	8143	5624	SRR8559284	PRJNA520805
AUSMDU00011110	.	R228S	.	.	.	.	.	.	H553N	V57M	0	0	1	1	S	S	S	S	S	S	9363	995	SRR8559283	PRJNA520805
AUSMDU00011111	.	R228S	.	.	.	.	.	.	.	V57M	1	0	0	0	R	S	S	S	S	S	10622	14760	SRR8559292	PRJNA520805
AUSMDU00011112	.	R229S	S91F	D86N	.	.	.	.	.	V57M	1	0	0	0	R	R	S	S	S	S	8143	5624	SRR8559291	PRJNA520805
AUSMDU00011113	.	R229S	.	.	.	.	.	.	.	V57M	0	0	0	0	S	S	S	S	S	S	8122	292	SRR8559715	PRJNA520805
AUSMDU00011114	.	R228S	.	.	.	.	L421P	A121D	H553N	V57M	0	0	0	0	R	S	S	S	S	S	1579	5	SRR8559716	PRJNA520805
AUSMDU00011115	.	R229S	D95G	S87R	.	G543S	L421P	A121D	.	V57M	0	0	0	0	R	R	S	S	S	S	11981	Novel	SRR8559713	PRJNA520805
AUSMDU00011116	.	R228S	.	.	.	.	L421P	.	.	.	0	0	0	0	S	S	S	S	S	S	8156	13489	SRR8559714	PRJNA520805
AUSMDU00011117	.	R229S	D95G	S87R	.	G543S	L421P	A121D	.	V57M	0	0	0	0	R	R	S	S	S	S	11981	Novel	SRR8559719	PRJNA520805
AUSMDU00011118	.	R228S	.	.	.	.	.	A121D	H553N	V57M	0	0	0	0	S	S	S	S	S	S	11428	9897	SRR8559720	PRJNA520805
AUSMDU00011119	.	.	.	.	.	.	.	.	.	.	0	0	0	0	S	S	S	S	S	S	7359	4186	SRR8559717	PRJNA520805
AUSMDU00011178	.	R228S	.	.	.	.	L421P	A121D	H553N	V57M	0	0	0	0	R	S	S	S	S	S	1579	5	SRR8559718	PRJNA520805
AUSMDU00011179	.	R228S	.	.	G45D	.	.	.	.	.	0	0	0	0	S	S	S	S	S	S	1596	13252	SRR8559711	PRJNA520805
AUSMDU00011180	.	.	.	.	.	.	.	.	.	.	0	0	0	0	S	S	S	S	S	S	7359	Novel	SRR8559712	PRJNA520805
AUSMDU00011181	.	.	.	.	.	.	.	.	.	.	0	0	0	0	S	S	S	S	S	S	7359	9909	SRR8559922	PRJNA520805
AUSMDU00011182	.	R229S	S91F	.	.	.	.	.	.	V57M	1	0	0	0	R	R	S	S	S	S	11431	Novel	SRR8559921	PRJNA520805
AUSMDU00011219	.	R228S	.	.	.	.	.	.	.	V57M	1	0	0	0	R	S	S	S	S	S	12502	5364	SRR8559924	PRJNA520805
AUSMDU00011183	.	R228S	.	.	.	.	.	.	H553N	V57M	0	0	0	0	S	S	S	S	S	S	11428	Novel	SRR8559923	PRJNA520805
AUSMDU00011184	.	R229S	S91F	D86N	.	.	.	.	.	V57M	1	0	0	0	R	R	S	S	S	S	8143	5624	SRR8559926	PRJNA520805
AUSMDU00011185	.	R229S	.	.	.	.	.	.	.	V57M	0	0	0	0	S	S	S	S	S	S	8122	292	SRR8559925	PRJNA520805
AUSMDU00011186	.	R228S	.	.	.	.	.	.	H553N	V57M	0	0	0	0	S	S	S	S	S	S	11428	Novel	SRR8559928	PRJNA520805
AUSMDU00011187	.	R228S	.	.	.	.	L421P	A121D	H553N	V57M	0	0	0	0	R	S	S	S	S	S	1579	5	SRR8559927	PRJNA520805
AUSMDU00011188	.	R229S	.	.	.	.	.	.	.	V57M	0	0	0	0	S	S	S	S	S	S	8122	292	SRR8559920	PRJNA520805
AUSMDU00011189	.	.	.	.	.	.	.	.	.	.	0	0	0	0	S	S	S	S	S	S	7359	4186	SRR8559919	PRJNA520805
AUSMDU00011190	.	R228S	S91F	.	.	.	.	.	.	V57M	1	0	0	0	R	R	S	S	S	S	8145	Novel	SRR8559682	PRJNA520805
AUSMDU00011191	.	R229S	D95G	S87R	.	G543S	L421P	A121D	.	V57M	0	0	0	0	R	R	S	S	S	S	11981	Novel	SRR8559683	PRJNA520805
AUSMDU00011192	.	R229S	S91F	.	.	A502V	L421P	.	H553N	V57M	1	1	0	0	R	R	HLR	S	S	S	12982	Novel	SRR8559684	PRJNA520805
AUSMDU00011193	.	R229S	.	.	.	.	.	.	.	V57M	0	0	0	0	S	S	S	S	S	S	8122	292	SRR8559685	PRJNA520805
AUSMDU00011194	.	R228S	.	.	.	.	.	.	H553N	V57M	0	0	0	0	S	S	S	S	S	S	9363	Novel	SRR8559686	PRJNA520805
AUSMDU00011195	.	R229S	D95G	S87R	.	G543S	L421P	A121D	.	V57M	0	0	0	0	R	R	S	S	R	S	11981	Novel	SRR8559687	PRJNA520805
AUSMDU00011196	.	R229S	.	.	.	.	.	.	.	V57M	0	0	0	0	S	S	S	S	S	S	8122	292	SRR8559688	PRJNA520805
AUSMDU00011197	.	R229S	D95G	S87I	.	.	.	A121D	.	V57M	0	1	0	0	S	R	HLR	S	S	S	8133	Novel	SRR8559689	PRJNA520805
AUSMDU00011198	.	R229S	S91F	D86N	.	.	.	.	.	V57M	0	0	0	0	S	R	S	S	S	S	8143	5624	SRR8559490	PRJNA520805
AUSMDU00011199	.	R229S	D95G	.	.	.	L421P	G120K	H553N	V57M	1	1	0	0	R	R	HLR	S	S	S	1599	Novel	SRR8559491	PRJNA520805
AUSMDU00011200	.	.	.	.	.	.	.	.	.	.	0	0	0	0	S	S	S	S	S	S	7359	4186	SRR8559255	PRJNA520805
AUSMDU00011201	.	R229S	D95G	S87R	.	G543S	L421P	A121D	.	V57M	0	0	0	0	R	R	S	S	S	S	11981	Novel	SRR8559254	PRJNA520805
AUSMDU00011202	.	R229S	D95G	.	.	G545S	L421P	A121D	.	V57M	0	0	0	0	R	R	S	S	S	S	7363	2400	SRR8559253	PRJNA520805
AUSMDU00011203	.	R229S	S91F	D86N	.	.	.	.	.	V57M	1	1	0	0	R	R	HLR	S	S	S	1587	Novel	SRR8559252	PRJNA520805
AUSMDU00011204	.	R229S	D95G	D86N	.	.	.	.	.	V57M	0	1	0	0	S	R	HLR	S	S	S	6808	Novel	SRR8559251	PRJNA520805
AUSMDU00011205	.	R228S	.	.	.	.	L421P	A121D	H553N	V57M	0	0	0	0	R	S	S	S	S	S	1579	5	SRR8559250	PRJNA520805
AUSMDU00011206	.	R229S	.	.	.	.	.	.	.	V57M	0	0	0	0	S	S	S	S	S	S	8122	292	SRR8559249	PRJNA520805
AUSMDU00011207	.	R228S	.	.	.	.	.	A121D	.	V57M	1	0	0	0	R	S	S	S	S	S	10622	Novel	SRR8559248	PRJNA520805
AUSMDU00011208	.	R228S	.	.	.	.	.	A121N	H553N	V57M	0	0	1	1	S	S	S	S	R	S	9363	5802	SRR8559258	PRJNA520805
AUSMDU00011209	.	R229S	D95G	S87R	.	G543S	L421P	.	.	V57M	0	0	0	0	R	R	S	S	S	S	11981	Novel	SRR8559257	PRJNA520805
AUSMDU00011210	.	R229S	S91F	D86N	.	.	.	.	.	V57M	1	0	0	0	R	R	S	S	S	S	8143	5624	SRR8559449	PRJNA520805
AUSMDU00011220	.	R228S	.	.	.	.	L421P	A121D	H553N	V57M	0	0	0	0	R	S	S	S	S	S	1579	5	SRR8559450	PRJNA520805
AUSMDU00011221	.	R228S	.	.	.	.	L421P	A121D	H553N	V57M	0	0	0	0	R	S	S	S	S	S	1579	5	SRR8559447	PRJNA520805
AUSMDU00011222	.	R228S	.	.	.	.	.	.	H553N	V57M	0	0	0	0	S	S	S	S	S	S	11428	10481	SRR8559448	PRJNA520805
AUSMDU00011223	.	R229S	D95G	S87R	.	G543S	L421P	A121D	.	V57M	0	0	0	0	R	R	S	S	S	S	11981	Novel	SRR8559453	PRJNA520805
AUSMDU00011224	.	.	.	.	.	.	.	.	.	.	0	0	0	0	S	S	S	S	S	S	7359	4186	SRR8559454	PRJNA520805
AUSMDU00011225	.	R229S	D95G	.	.	G545S	L421P	A121D	.	V57M	0	0	0	0	R	R	S	S	S	S	7363	2400	SRR8559451	PRJNA520805
AUSMDU00011226	.	R228S	.	.	.	.	.	.	H553N	V57M	0	0	1	1	S	S	S	S	S	S	9363	995	SRR8559452	PRJNA520805
AUSMDU00011227	.	R229S	.	.	.	.	.	.	.	V57M	0	0	0	0	S	S	S	S	S	S	8122	292	SRR8559455	PRJNA520805
AUSMDU00011228	.	R229S	S91F	D86N	.	.	.	.	.	V57M	0	0	0	0	S	R	S	S	S	S	8143	5624	SRR8559456	PRJNA520805
AUSMDU00011229	.	R229S	D95G	S87R	G45D	G543S	L421P	A121D	.	V57M	0	0	0	0	R	R	S	S	R	S	-	Novel	SRR8559535	PRJNA520805
AUSMDU00011230	.	R228S	.	.	.	.	L421P	A121D	H553N	V57M	0	0	0	0	R	S	S	S	S	S	1579	5	SRR8559534	PRJNA520805
AUSMDU00011231	.	R229S	S91F	D86N	.	.	.	.	.	V57M	1	0	0	0	R	R	S	S	S	S	8143	5624	SRR8559537	PRJNA520805
AUSMDU00011232	.	R229S	.	.	.	.	.	.	.	V57M	0	0	0	0	S	S	S	S	S	S	11516	13199	SRR8559536	PRJNA520805
AUSMDU00011233	.	R228S	.	.	.	.	.	A121N	H553N	V57M	0	0	1	1	S	S	S	S	S	S	9363	8241	SRR8559539	PRJNA520805
AUSMDU00011234	.	R229S	D95G	.	.	G545S	L421P	A121D	.	V57M	0	0	0	0	R	R	S	S	S	S	7363	2400	SRR8559538	PRJNA520805
AUSMDU00011235	.	R228S	.	.	.	.	L421P	A121D	H553N	V57M	0	0	0	0	R	S	S	S	S	S	1579	5	SRR8559541	PRJNA520805
AUSMDU00011236	.	R229S	D95G	S87R	.	G543S	L421P	A121D	.	V57M	0	0	0	0	R	R	S	S	S	S	11981	Novel	SRR8559540	PRJNA520805
AUSMDU00011237	.	R229S	.	.	.	.	.	A121D	.	V57M	0	0	0	0	S	S	S	S	S	S	8122	292	SRR8559543	PRJNA520805
AUSMDU00011238	.	R228S	.	.	.	.	.	A121N	H553N	V57M	0	0	1	1	R	S	S	S	R	S	9363	5802	SRR8559542	PRJNA520805
AUSMDU00011239	.	R228S	.	.	.	.	L421P	A121D	H553N	V57M	0	0	0	0	R	S	S	S	S	S	1579	5	SRR8559583	PRJNA520805
AUSMDU00011240	.	R229S	D95G	.	.	G545S	L421P	.	.	V57M	0	0	0	0	S	R	S	S	S	S	7363	Novel	SRR8559584	PRJNA520805
AUSMDU00011241	.	.	.	.	.	.	.	.	.	.	0	0	0	0	S	S	S	S	S	S	8155	6756	SRR8559585	PRJNA520805
AUSMDU00011242	.	R228S	S91F	.	.	.	.	.	.	V57M	1	0	0	0	R	R	S	S	S	S	8145	Novel	SRR8559586	PRJNA520805
AUSMDU00011243	.	R229S	D95G	.	.	.	L421P	A121D	.	V57M	0	0	0	0	S	R	S	S	S	S	7363	Novel	SRR8559579	PRJNA520805
AUSMDU00011244	.	R228S	.	.	.	.	.	.	H553N	V57M	0	0	0	0	S	S	S	S	S	S	11864	2992	SRR8559580	PRJNA520805
AUSMDU00011245	.	R229S	.	.	.	.	.	A121D	.	V57M	0	0	0	0	S	S	S	S	S	S	-	292	SRR8559581	PRJNA520805
AUSMDU00011246	.	R229S	D95G	S87R	.	G543S	L421P	A121D	.	V57M	0	0	0	0	R	R	S	S	S	S	11981	Novel	SRR8559582	PRJNA520805
AUSMDU00011247	.	R229S	D95G	S87R	.	G545S	L421P	A121D	.	V57M	0	0	0	0	R	R	S	S	S	DSC	1901	2958	SRR8559587	PRJNA520805
AUSMDU00011248	.	R228S	.	.	.	.	L421P	A121D	H553N	V57M	0	0	0	0	R	S	S	S	S	S	1579	5	SRR8559588	PRJNA520805
AUSMDU00011249	.	R228S	.	.	.	.	.	.	H553N	V57M	0	0	1	1	S	S	S	S	R	S	9363	995	SRR8559835	PRJNA520805
AUSMDU00011250	.	R228S	.	.	.	.	L421P	A121D	H553N	V57M	0	0	0	0	R	S	S	S	S	S	1579	5	SRR8559834	PRJNA520805
AUSMDU00011251	.	R229S	D95G	.	.	G545S	L421P	A121D	.	V57M	0	0	0	0	S	R	S	S	S	S	7363	2400	SRR8559833	PRJNA520805
AUSMDU00011252	.	R228S	.	.	.	.	.	.	H553N	V57M	0	0	0	0	S	S	S	S	S	S	11864	2992	SRR8559832	PRJNA520805
AUSMDU00011253	.	R228S	.	.	.	.	.	A121D	H553N	V57M	0	0	1	1	S	S	S	S	R	S	9363	995	SRR8559839	PRJNA520805
AUSMDU00011254	.	R229S	.	.	.	.	.	.	.	V57M	0	0	0	0	S	S	S	S	S	S	8122	292	SRR8559838	PRJNA520805
AUSMDU00011374	.	R228S	.	.	.	.	.	A121N	H553N	V57M	0	0	1	1	S	S	S	S	R	S	9363	5802	SRR8559837	PRJNA520805
AUSMDU00011344	.	R229S	D95G	S87R	.	G543S	L421P	A121D	.	V57M	0	0	0	0	R	R	S	S	R	S	11981	Novel	SRR8559836	PRJNA520805
AUSMDU00011345	.	R229S	D95G	S87R	.	G543S	L421P	A121D	.	V57M	0	0	0	0	R	R	S	S	S	S	11981	Novel	SRR8559169	PRJNA520805
AUSMDU00011359	.	R228S	.	.	.	.	L421P	.	.	V57M	0	0	0	0	S	S	S	S	S	S	8156	5441	SRR8559840	PRJNA520805
AUSMDU00011367	.	R229S	.	.	.	.	.	.	.	V57M	1	1	0	0	R	S	HLR	S	S	S	-	Novel	SRR8559324	PRJNA520805
AUSMDU00011409	.	R228S	.	.	.	.	.	.	H553N	V57M	0	0	0	0	S	S	S	S	S	S	11428	Novel	SRR8559326	PRJNA520805
AUSMDU00011410	.	R229S	S91F	D86N	.	.	.	.	.	V57M	1	0	0	0	R	R	S	S	S	S	8143	5624	SRR8559367	PRJNA520805
AUSMDU00011411	.	R228S	.	.	.	.	.	.	H553N	V57M	0	0	0	0	S	S	S	S	S	S	11428	10481	SRR8559368	PRJNA520805
AUSMDU00011412	.	.	.	.	.	A502V	.	.	.	V57M	0	0	0	0	S	S	S	S	S	S	7359	Novel	SRR8559365	PRJNA520805
AUSMDU00011413	.	R228S	.	.	.	.	.	A121N	H553N	V57M	0	0	1	1	S	S	S	S	R	S	9363	Novel	SRR8559366	PRJNA520805
AUSMDU00011414	.	R228S	.	.	.	.	.	.	H553N	V57M	0	0	0	0	S	S	S	S	S	S	9363	7353	SRR8559363	PRJNA520805
AUSMDU00011415	.	R229S	D95G	S87R	.	G543S	L421P	.	.	V57M	0	0	0	0	S	R	S	S	S	S	11981	Novel	SRR8559364	PRJNA520805
AUSMDU00011416	.	R229S	D95G	S87R	.	G543S	L421P	A121D	.	V57M	0	0	0	0	R	R	S	S	R	S	11981	Novel	SRR8559314	PRJNA520805
AUSMDU00011417	.	R229S	S91F	D86N	.	.	.	.	.	V57M	1	0	0	0	R	R	S	S	S	S	8143	5624	SRR8559316	PRJNA520805
AUSMDU00011418	.	R228S	.	.	.	.	L421P	A121D	H553N	V57M	0	0	0	0	R	S	S	S	S	S	1579	5	SRR8559903	PRJNA520805
AUSMDU00011419	.	R228S	.	.	.	.	.	.	H553N	V57M	0	0	0	0	S	S	S	S	S	S	11864	2992	SRR8559902	PRJNA520805
AUSMDU00011420	.	R228S	.	.	.	.	L421P	.	.	V57M	0	0	0	0	S	S	S	S	S	S	1579	Novel	SRR8559905	PRJNA520805
AUSMDU00011421	.	R229S	.	.	.	.	.	A121D	.	V57M	0	0	0	0	S	S	S	S	S	S	8122	292	SRR8559904	PRJNA520805
AUSMDU00011422	.	R229S	S91F	D86N	.	.	.	.	.	V57M	1	0	0	0	R	R	S	S	S	S	8143	5624	SRR8559899	PRJNA520805
AUSMDU00011423	.	R229S	.	.	.	.	.	.	.	V57M	0	0	0	0	S	S	S	S	S	S	8122	292	SRR8559898	PRJNA520805
AUSMDU00011424	.	R228S	.	.	.	.	L421P	A121D	H553N	V57M	0	0	0	0	R	S	S	S	S	S	1579	5	SRR8559751	PRJNA520805
AUSMDU00011425	.	R229S	S91F	S87R	.	G543S	L421P	A121D	.	V57M	0	0	0	0	S	R	S	S	S	S	10313	13806	SRR8559749	PRJNA520805
AUSMDU00011426	.	R228S	.	.	.	.	L421P	A121D	H553N	V57M	0	0	0	0	R	S	S	S	S	S	1579	5	SRR8559737	PRJNA520805
AUSMDU00011427	.	R228S	.	.	.	.	.	A121N	H553N	V57M	0	0	1	1	S	S	S	S	S	S	9363	8300	SRR8559664	PRJNA520805
AUSMDU00011428	.	R229S	D95G	S87R	.	G543S	L421P	D121N	.	V57M	0	0	0	0	R	R	S	S	S	S	1901	Novel	SRR8559929	PRJNA520805
AUSMDU00011429	.	R228S	.	.	.	.	L421P	A121D	H553N	V57M	0	0	0	0	R	S	S	S	S	S	1579	5	SRR8559930	PRJNA520805
AUSMDU00011430	.	R228S	.	.	.	.	.	A121N	H553N	V57M	0	0	1	1	S	S	S	S	R	S	9363	5802	SRR8559931	PRJNA520805
AUSMDU00011431	.	R228S	D95G	.	.	.	.	.	.	V57M	1	0	0	0	R	S	S	S	S	S	8145	2597	SRR8559932	PRJNA520805
AUSMDU00011432	.	R228S	.	.	.	.	.	.	H553N	V57M	0	0	0	0	S	S	S	S	S	S	11864	2992	SRR8559933	PRJNA520805
AUSMDU00011433	.	R228S	.	.	.	.	L421P	.	.	.	0	0	0	0	S	S	S	S	S	S	8156	13489	SRR8559934	PRJNA520805
AUSMDU00011434	.	R229S	S91F	D86N	.	.	.	.	.	V57M	0	0	0	0	S	R	S	S	S	S	8143	5624	SRR8559935	PRJNA520805
AUSMDU00011435	.	R229S	D95G	S87R	.	G543S	L421P	A121D	.	V57M	0	0	0	0	R	R	S	S	S	S	11981	Novel	SRR8559936	PRJNA520805
AUSMDU00011589	.	R229S	S91F	D86N	.	.	.	.	.	V57M	1	0	0	0	R	R	S	S	S	S	8143	5624	SRR8559937	PRJNA520805
AUSMDU00011436	.	R229S	.	.	.	V316T	.	.	.	V57M	0	0	0	0	S	S	S	S	S	S	1600	621	SRR8559938	PRJNA520805
AUSMDU00011437	.	R229S	D95G	S87R	.	G545S	L421P	A121D	.	V57M	0	0	0	0	R	R	S	S	S	S	1901	2958	SRR8559736	PRJNA520805
AUSMDU00011438	.	R229S	D95G	S87R	.	G543S	L421P	A121D	.	V57M	0	0	0	0	R	R	S	S	S	S	11981	Novel	SRR8559735	PRJNA520805
AUSMDU00011439	.	R229S	S91F	.	.	.	L421P	.	H553N	V57M	1	1	0	0	R	R	HLR	S	S	S	-	Novel	SRR8559734	PRJNA520805
AUSMDU00011440	.	R228S	.	.	.	.	.	A121N	H553N	V57M	0	0	1	1	S	S	S	S	R	S	9363	5802	SRR8559733	PRJNA520805
AUSMDU00011441	.	.	.	.	.	.	.	.	.	.	0	0	0	0	S	S	S	S	S	S	7359	4186	SRR8559732	PRJNA520805
AUSMDU00011442	.	.	.	.	.	.	.	.	.	.	0	0	0	0	S	S	S	S	S	S	7359	Novel	SRR8559731	PRJNA520805
AUSMDU00011443	.	R228S	.	.	.	.	.	A121N	H553N	V57M	0	0	1	1	S	S	S	S	R	S	9363	5802	SRR8559730	PRJNA520805
AUSMDU00011360	.	R228S	.	.	.	.	.	A121N	H553N	V57M	0	0	0	0	S	S	S	S	S	S	9363	Novel	SRR8559729	PRJNA520805
AUSMDU00011373	.	R228S	.	.	.	.	L421P	A121D	H553N	V57M	0	0	0	0	R	S	S	S	R	S	1579	5	SRR8559728	PRJNA520805
AUSMDU00011352	.	R228S	.	.	.	.	.	A121N	H553N	V57M	0	0	1	1	S	S	S	S	R	S	9363	5802	SRR8559727	PRJNA520805
AUSMDU00011377	.	R229S	S91F	S87R	.	.	.	.	.	V57M	0	0	0	0	S	R	S	S	S	S	8143	Novel	SRR8559296	PRJNA520805
AUSMDU00011343	.	R229S	D95G	S87R	.	G543S	L421P	A121D	.	V57M	0	0	0	0	R	R	S	S	S	S	11981	Novel	SRR8559295	PRJNA520805
AUSMDU00011347	.	R229S	D95G	D86N	.	.	.	.	H553N	V57M	1	1	0	0	R	R	HLR	S	S	S	-	Novel	SRR8559294	PRJNA520805
AUSMDU00011356	.	R228S	.	.	.	.	.	A121N	H553N	V57M	0	0	1	1	S	S	S	S	R	S	9363	5802	SRR8559293	PRJNA520805
AUSMDU00011371	.	R228S	.	.	.	.	.	.	H553N	V57M	0	0	0	0	S	S	S	S	S	S	9363	7353	SRR8559300	PRJNA520805
AUSMDU00011369	.	R228S	.	.	.	.	.	.	H553N	V57M	0	0	0	0	S	S	S	S	S	S	11428	Novel	SRR8559299	PRJNA520805
AUSMDU00011361	.	R229S	S91F	D86N	.	.	.	.	.	V57M	1	0	0	0	R	R	S	S	S	S	8143	13729	SRR8559298	PRJNA520805
AUSMDU00011349	.	R228S	.	.	.	.	.	A121N	H553N	V57M	0	0	1	1	S	S	S	S	R	S	9363	5802	SRR8559297	PRJNA520805
AUSMDU00011348	.	.	.	.	.	.	.	.	.	.	0	0	0	0	S	S	S	S	S	S	7359	4186	SRR8559302	PRJNA520805
AUSMDU00011342	.	.	.	.	.	.	.	.	.	.	0	0	0	0	S	S	S	S	S	S	7359	4186	SRR8559301	PRJNA520805
AUSMDU00011357	.	R228S	.	.	.	.	L421P	.	.	.	0	0	0	0	S	S	S	S	S	S	8156	5441	SRR8559725	PRJNA520805
AUSMDU00011363	.	R229S	.	.	.	.	.	.	.	V57M	0	0	0	0	S	S	S	S	S	S	8122	292	SRR8559726	PRJNA520805
AUSMDU00011365	.	R229S	.	.	.	.	.	.	.	V57M	0	0	0	0	S	S	S	S	S	S	8122	292	SRR8559658	PRJNA520805
AUSMDU00011362	.	R228S	.	.	.	.	L421P	A121D	H553N	V57M	0	0	0	0	R	S	S	S	S	S	1579	5	SRR8559659	PRJNA520805
AUSMDU00011350	.	R228S	.	.	.	.	.	A121N	H553N	V57M	0	0	1	1	S	S	S	S	R	S	9363	5802	SRR8559721	PRJNA520805
AUSMDU00011376	.	R228S	.	.	.	.	.	.	H553N	V57M	0	0	0	0	S	S	S	S	S	S	9363	8709	SRR8559722	PRJNA520805
AUSMDU00011354	.	.	.	.	.	.	.	.	.	.	0	0	0	0	S	S	S	S	S	S	7359	15344	SRR8559723	PRJNA520805
AUSMDU00011351	.	R228S	.	.	.	.	.	A121N	H553N	V57M	0	0	1	1	S	S	S	S	R	S	9363	5802	SRR8559724	PRJNA520805
AUSMDU00011444	.	R228S	.	.	.	.	L421P	A121D	H553N	V57M	0	0	0	0	R	S	S	S	S	S	1579	5	SRR8559672	PRJNA520805
AUSMDU00011445	.	R229S	D95G	S87R	.	G543S	L421P	A121D	.	V57M	0	0	0	0	R	R	S	S	R	S	11981	Novel	SRR8559673	PRJNA520805
AUSMDU00011446	.	R228S	.	.	.	.	.	A121N	H553N	V57M	0	0	1	1	S	S	S	S	R	S	9363	5802	SRR8559576	PRJNA520805
AUSMDU00011447	.	.	D95N	R87I	G45D	A502V	L421P	.	.	V57M	1	0	0	0	R	R	S	S	S	S	11191	10354	SRR8559575	PRJNA520805
AUSMDU00011448	.	R228S	.	.	.	.	.	.	H553N	V57M	0	0	0	0	S	S	S	S	S	S	11864	Novel	SRR8559578	PRJNA520805
AUSMDU00011449	.	R229S	S91F	D86N	.	.	.	.	.	V57M	0	0	0	0	S	R	S	S	S	S	8143	5624	SRR8559577	PRJNA520805
AUSMDU00011495	.	R228S	.	.	.	.	.	.	H553N	V57M	0	0	0	0	S	S	S	S	S	S	9363	2992	SRR8559572	PRJNA520805
AUSMDU00011496	.	R228S	.	.	.	.	L421P	.	.	.	0	0	0	0	S	S	S	S	S	S	8156	5441	SRR8559571	PRJNA520805
AUSMDU00011497	.	R228S	S91F	S87R	.	.	.	.	.	V57M	0	0	0	0	S	R	S	S	S	S	8143	Novel	SRR8559574	PRJNA520805
AUSMDU00011498	.	.	.	.	.	.	.	.	.	.	0	0	0	0	S	S	S	S	S	S	7359	4186	SRR8559573	PRJNA520805
AUSMDU00011499	.	R228S	.	.	.	.	L421P	A121D	H553N	V57M	0	0	0	0	R	S	S	S	S	S	1579	5	SRR8559568	PRJNA520805
AUSMDU00011500	.	R229S	D95G	S87R	.	G543S	L421P	A121D	.	V57M	0	0	0	0	R	R	S	S	S	S	11981	Novel	SRR8559567	PRJNA520805
AUSMDU00011501	.	R228S	.	.	.	V316T	L421P	.	.	.	0	0	0	0	S	S	S	S	S	S	8156	7268	SRR8559488	PRJNA520805
AUSMDU00011502	.	R229S	S91F	.	.	.	L421P	A121D	H553N	V57M	1	1	0	0	R	R	HLR	S	S	S	1588	217	SRR8559489	PRJNA520805
AUSMDU00011503	.	R228S	.	.	.	.	.	A121N	H553N	V57M	0	0	1	1	S	S	S	S	R	S	9363	5802	SRR8559486	PRJNA520805
AUSMDU00011504	.	.	.	.	.	.	.	.	.	.	0	0	0	0	S	S	S	S	S	S	7359	4186	SRR8559487	PRJNA520805
AUSMDU00011505	.	R228S	.	.	.	.	.	A121N	H553N	V57M	0	0	1	1	S	S	S	S	R	S	9363	5802	SRR8559484	PRJNA520805
AUSMDU00011506	.	R228S	.	.	.	.	.	.	.	V57M	0	0	0	0	S	S	S	S	S	S	11428	2992	SRR8559485	PRJNA520805
AUSMDU00011507	.	R229S	S91F	D86N	.	.	.	.	.	V57M	1	0	0	0	R	R	S	S	S	S	8143	5624	SRR8559482	PRJNA520805
AUSMDU00011508	.	R229S	D95G	D86N	.	.	.	.	H553N	V57M	1	1	0	0	R	R	HLR	S	S	S	-	Novel	SRR8559483	PRJNA520805
AUSMDU00011509	.	.	.	.	.	.	.	.	.	.	0	0	0	0	S	S	S	S	S	S	7359	Novel	SRR8559480	PRJNA520805
AUSMDU00011510	.	R228S	D95N	S88P	.	G545S	L421P	A121D	.	V57M	0	0	0	0	S	R	S	S	S	DSC	7363	5308	SRR8559481	PRJNA520805
AUSMDU00011511	.	R229S	S91F	D86N	.	.	.	.	.	V57M	0	0	0	0	S	R	S	S	S	S	8143	5624	SRR8559362	PRJNA520805
AUSMDU00011512	.	R228S	.	.	.	.	L421P	.	.	V57M	0	0	0	0	S	S	S	S	S	S	8156	5441	SRR8559361	PRJNA520805
AUSMDU00011513	.	R228S	.	.	.	.	.	.	H553N	V57M	0	0	0	0	S	S	S	S	S	S	9363	7353	SRR8559360	PRJNA520805
AUSMDU00011514	.	R229S	S91F	D86N	.	.	.	.	.	V57M	1	0	0	0	R	R	S	S	S	S	8143	5624	SRR8559359	PRJNA520805
AUSMDU00011515	.	R228S	S91F	S87R	.	.	.	.	.	V57M	0	0	0	0	S	R	S	S	S	S	8143	Novel	SRR8559358	PRJNA520805
AUSMDU00011516	.	.	.	.	.	.	.	.	H553N	V57M	0	0	0	0	S	S	S	S	S	S	9363	8709	SRR8559357	PRJNA520805
AUSMDU00011517	.	R228S	.	.	.	.	L421P	A121D	H553N	V57M	0	0	0	0	R	S	S	S	S	S	1579	5	SRR8559356	PRJNA520805
AUSMDU00011518	.	R228S	.	.	.	.	.	A121N	H553N	V57M	0	0	1	1	S	S	S	S	R	S	9363	5802	SRR8559355	PRJNA520805
AUSMDU00011519	.	R228S	.	.	.	.	L421P	A121D	H553N	V57M	0	0	0	0	R	S	S	S	S	S	1579	Novel	SRR8559370	PRJNA520805
AUSMDU00011520	.	R228S	.	.	.	.	L421P	.	.	.	0	0	0	0	S	S	S	S	S	S	8156	13489	SRR8559369	PRJNA520805
AUSMDU00011521	.	R228S	.	.	.	.	.	.	H553N	V57M	0	0	0	0	S	S	S	S	S	S	11864	2992	SRR8559865	PRJNA520805
AUSMDU00011522	.	R228S	.	.	.	.	.	A121N	H553N	V57M	0	0	1	1	S	S	S	S	R	S	9363	5802	SRR8559867	PRJNA520805
AUSMDU00011523	.	R228S	.	.	.	.	.	.	H553N	V57M	0	0	0	0	S	S	S	S	S	S	9363	Novel	SRR8559826	PRJNA520805
AUSMDU00011524	.	R228S	.	.	.	.	.	A121N	H553N	V57M	0	0	1	1	S	S	S	S	R	S	9363	5802	SRR8559827	PRJNA520805
AUSMDU00011525	.	R228S	.	.	.	.	.	A121N	H553N	V57M	0	0	1	1	S	S	S	S	R	S	9363	5802	SRR8559828	PRJNA520805
AUSMDU00011526	.	R228S	.	.	.	.	L421P	A121D	H553N	V57M	0	0	0	0	R	S	S	S	S	S	1579	5	SRR8559829	PRJNA520805
AUSMDU00011527	.	R229S	S91F	D86N	.	.	.	.	.	V57M	0	0	0	0	S	R	S	S	S	S	8143	5624	SRR8559830	PRJNA520805
AUSMDU00011528	.	R228S	.	.	.	.	L421P	A121D	H553N	V57M	0	0	0	0	R	S	S	S	S	S	1579	5	SRR8559831	PRJNA520805
AUSMDU00011529	.	R228S	.	.	.	.	L421P	.	.	V57M	0	0	0	0	S	S	S	S	S	S	1584	8437	SRR8559841	PRJNA520805
AUSMDU00011530	.	R228S	.	.	.	.	L421P	.	.	.	0	0	0	0	S	S	S	S	S	S	8156	5441	SRR8559842	PRJNA520805
AUSMDU00011531	.	R229S	S91F	S87R	.	.	.	.	.	V57M	0	0	0	0	S	R	S	S	S	S	8143	Novel	SRR8559675	PRJNA520805
AUSMDU00011532	.	R228S	.	.	.	.	L421P	.	.	V57M	0	0	0	0	S	S	S	S	S	S	1584	8437	SRR8559445	PRJNA520805
AUSMDU00011533	.	R229S	D95G	S87R	.	G545S	L421P	A121N	.	V57M	0	0	0	0	R	R	S	S	R	S	1901	2212	SRR8559677	PRJNA520805
AUSMDU00011534	.	R228S	.	.	.	.	.	.	H553N	V57M	0	0	0	0	S	S	S	S	S	S	11428	4244	SRR8559676	PRJNA520805
AUSMDU00011535	.	R228S	S91F	.	.	.	.	.	.	V57M	1	1	0	0	R	R	HLR	S	S	S	9903	Novel	SRR8559679	PRJNA520805
AUSMDU00011536	.	.	.	.	.	.	.	.	.	.	0	0	0	0	S	S	S	S	S	S	7359	4186	SRR8559678	PRJNA520805
AUSMDU00011537	.	R229S	S91F	D86N	.	.	.	.	.	V57M	0	0	0	0	S	R	S	S	S	S	8143	5624	SRR8559681	PRJNA520805
AUSMDU00011538	.	R228S	.	.	.	.	.	A121N	H553N	V57M	0	0	1	1	S	S	S	S	R	S	9363	5802	SRR8559916	PRJNA520805
AUSMDU00011539	.	R228S	.	.	.	.	L421P	A121D	H553N	V57M	0	0	0	0	S	S	S	S	S	S	1579	5	SRR8559918	PRJNA520805
AUSMDU00011590	.	R228S	.	.	.	.	L421P	.	.	.	0	0	0	0	S	S	S	S	S	S	8156	5441	SRR8559917	PRJNA520805
AUSMDU00011591	.	R229S	D95G	S87R	.	G543S	L421P	A121D	.	V57M	0	0	0	0	R	R	S	S	S	S	11981	Novel	SRR8559892	PRJNA520805
AUSMDU00011592	.	R229S	D95G	.	.	.	L421P	A121D	.	V57M	0	0	0	0	S	R	S	S	S	S	7363	Novel	SRR8559893	PRJNA520805
AUSMDU00011593	.	.	.	.	.	.	.	.	.	.	0	0	0	0	S	S	S	S	S	S	7359	4186	SRR8559890	PRJNA520805
AUSMDU00011594	C2597T	R228S	.	.	.	.	.	.	H553N	V57M	0	0	0	0	S	S	S	S	R	S	11428	9897	SRR8559891	PRJNA520805
AUSMDU00011595	.	R229S	D95G	S87R	.	G545S	L421P	A121N	.	V57M	0	0	0	0	R	R	S	S	S	S	1901	5533	SRR8559896	PRJNA520805
AUSMDU00011596	.	R229S	S91F	D86N	.	.	.	.	.	V57M	1	0	0	0	R	R	S	S	S	S	8143	5624	SRR8559897	PRJNA520805
AUSMDU00011597	.	.	.	.	.	.	.	.	.	.	0	0	0	0	S	S	S	S	S	S	7359	4186	SRR8559894	PRJNA520805
AUSMDU00011598	.	R228S	.	.	.	.	.	A121D	H553N	V57M	0	0	1	1	S	S	S	S	R	S	9363	995	SRR8559895	PRJNA520805
AUSMDU00011599	.	R228S	.	.	.	.	.	A121N	H553N	V57M	0	0	1	1	S	S	S	S	R	S	9363	5802	SRR8559900	PRJNA520805
AUSMDU00011600	.	R228S	.	.	.	.	L421P	A121D	H553N	V57M	0	0	0	0	R	S	S	S	S	S	1579	5	SRR8559901	PRJNA520805
AUSMDU00011601	.	R228S	.	.	.	.	L421P	A121D	H553N	V57M	0	0	0	0	R	S	S	S	S	S	1579	Novel	SRR8559774	PRJNA520805
AUSMDU00011602	C2597T (49)	.	.	.	.	.	.	.	H553N	V57M	0	0	0	0	S	S	S	S	S	S	9363	8709	SRR8559773	PRJNA520805
AUSMDU00011603	.	R229S	D95G	D86N	.	.	.	.	H553N	V57M	1	1	0	0	R	R	HLR	S	S	S	-	Novel	SRR8559772	PRJNA520805
AUSMDU00011604	.	R228S	.	.	.	.	.	A121N	H553N	V57M	0	0	1	1	S	S	S	S	R	S	9363	5802	SRR8559771	PRJNA520805
AUSMDU00011605	.	R229S	S91F	D86N	.	.	.	.	.	V57M	0	0	0	0	S	R	S	S	S	S	8143	5624	SRR8559778	PRJNA520805
AUSMDU00011606	.	R228S	.	.	.	.	.	A121N	H553N	V57M	0	0	1	1	S	S	S	S	R	S	9363	5802	SRR8559777	PRJNA520805
AUSMDU00011607	.	R228S	.	.	.	.	.	.	H553N	V57M	0	0	0	0	S	S	S	S	S	S	11428	4244	SRR8559776	PRJNA520805
AUSMDU00011608	.	R228S	D95N	.	.	.	L421P	A121D	.	V57M	0	0	0	0	S	S	S	S	S	S	1583	317	SRR8559775	PRJNA520805
AUSMDU00011609	.	R228S	.	.	.	.	.	.	H553N	V57M	0	0	0	0	S	S	S	S	S	S	11864	2992	SRR8559766	PRJNA520805
AUSMDU00011610	.	R229S	D95G	S87R	.	G543S	L421P	A121D	.	V57M	0	0	0	0	S	R	S	S	S	S	11981	Novel	SRR8559765	PRJNA520805
AUSMDU00011611	.	R228S	.	.	.	.	.	A121N	H553N	V57M	0	0	1	1	S	S	S	S	R	S	9363	5802	SRR8559517	PRJNA520805
AUSMDU00011612	.	.	.	.	.	.	.	.	.	.	0	0	0	0	S	S	S	S	S	S	7359	4186	SRR8559518	PRJNA520805
AUSMDU00011613	.	R228S	.	.	.	.	.	.	H553N	V57M	0	0	0	0	S	S	S	S	S	S	11428	Novel	SRR8559519	PRJNA520805
AUSMDU00011614	.	R229S	.	.	.	.	.	A121D	.	V57M	0	0	0	0	S	S	S	S	S	S	8122	Novel	SRR8559520	PRJNA520805
AUSMDU00011615	.	R228S	.	.	.	.	L421P	A121D	H553N	V57M	0	0	0	0	R	S	S	S	S	S	1579	5	SRR8559513	PRJNA520805
AUSMDU00011616	.	R228S	.	.	.	.	.	A121D	H553N	V57M	0	0	1	1	S	S	S	S	R	S	9363	995	SRR8559514	PRJNA520805
AUSMDU00011617	.	R229S	.	.	.	.	.	.	.	V57M	0	0	0	0	S	S	S	S	S	S	8122	292	SRR8559515	PRJNA520805
AUSMDU00011618	.	R228S	.	.	.	.	.	A121N	H553N	V57M	0	0	1	1	S	S	S	S	R	S	9363	5802	SRR8559516	PRJNA520805
AUSMDU00011619	.	R229S	S91F	D86N	.	.	.	.	.	V57M	0	1	0	0	S	R	HLR	S	S	S	12044	Novel	SRR8559509	PRJNA520805
AUSMDU00011620	.	R228S	.	.	.	V316T	L421P	.	.	.	0	0	0	0	S	S	S	S	S	S	-	Novel	SRR8559504	PRJNA520805
AUSMDU00011621	.	R229S	.	.	.	.	.	.	.	V57M	0	0	0	0	S	S	S	S	S	S	8122	292	SRR8559497	PRJNA520805
AUSMDU00011622	.	R229S	D95G	.	.	G545S	L421P	A121D	.	V57M	0	0	0	0	S	R	S	S	S	S	7363	2400	SRR8559498	PRJNA520805
AUSMDU00011623	.	.	.	.	.	.	.	.	.	.	0	0	0	0	S	S	S	S	S	S	7359	4186	SRR8559495	PRJNA520805
AUSMDU00011540	.	R228S	S91F	S87R	.	.	.	.	.	V57M	0	0	0	0	S	R	S	S	S	S	8143	Novel	SRR8559496	PRJNA520805
AUSMDU00011541	.	R228S	.	.	.	.	L421P	A121D	H553N	V57M	0	0	0	0	R	S	S	S	S	S	1579	5	SRR8559501	PRJNA520805
AUSMDU00011542	.	R228S	.	.	.	.	.	.	H553N	V57M	0	0	1	1	S	S	S	S	R	S	9363	995	SRR8559502	PRJNA520805
AUSMDU00011543	.	R228S	.	.	.	.	.	.	H553N	V57M	0	0	1	1	S	S	S	S	R	S	9363	995	SRR8559499	PRJNA520805
AUSMDU00011544	.	R228S	.	.	.	.	.	.	H553N	V57M	0	0	0	0	S	S	S	S	S	S	11428	10481	SRR8559500	PRJNA520805
AUSMDU00011624	.	R228S	.	.	.	.	L421P	A121D	H553N	V57M	0	0	0	0	R	S	S	S	S	S	1579	5	SRR8559492	PRJNA520805
AUSMDU00011625	.	R228S	.	.	.	.	L421P	.	.	.	0	0	0	0	S	S	S	S	S	S	8156	298	SRR8559493	PRJNA520805
AUSMDU00011626	.	R229S	S91F	S87R	G45D	.	L421P	.	.	V57M	0	0	0	0	S	R	S	S	R	S	7367	Novel	SRR8559614	PRJNA520805
AUSMDU00011627	.	R228S	.	.	.	.	.	.	H553N	V57M	0	0	1	1	S	S	S	S	R	S	9363	995	SRR8559613	PRJNA520805
AUSMDU00011628	.	R228S	.	.	.	.	.	A121N	H553N	V57M	0	0	1	1	S	S	S	S	R	S	9363	5802	SRR8559616	PRJNA520805
AUSMDU00011629	.	R228S	.	.	.	.	L421P	A121D	H553N	V57M	0	0	0	0	R	S	S	S	S	S	1579	5	SRR8559615	PRJNA520805
AUSMDU00011718	.	.	.	.	.	.	.	.	.	.	0	0	0	0	S	S	S	S	S	S	7359	14921	SRR8559618	PRJNA520805
AUSMDU00011630	.	R229S	D95G	.	.	G545S	L421P	A121D	.	V57M	0	0	0	0	S	R	S	S	S	S	7363	2400	SRR8559617	PRJNA520805
AUSMDU00011631	.	R228S	.	.	.	.	L421P	A121D	H553N	V57M	0	0	0	0	R	S	S	S	S	S	1579	5	SRR8559620	PRJNA520805
AUSMDU00011632	.	R229S	S91F	S87R	.	G543S	L421P	A121D	.	V57M	0	0	0	0	R	R	S	S	S	S	1901	12202	SRR8559619	PRJNA520805
AUSMDU00011633	.	R228S	.	.	.	.	.	A121N	H553N	V57M	0	0	1	1	S	S	S	S	R	S	9363	5802	SRR8559612	PRJNA520805
AUSMDU00011634	.	R229S	S91F	.	.	.	L421P	.	H553N	V57M	1	1	0	0	R	R	HLR	S	S	S	11201	1398	SRR8559611	PRJNA520805
AUSMDU00011635	.	R229S	S91F	D86N	.	.	.	.	.	V57M	1	1	0	0	R	R	HLR	S	S	S	1587	Novel	SRR8559763	PRJNA520805
AUSMDU00011636	.	.	S91F	S87R	.	G543S	L421P	.	.	V57M	1	1	0	0	R	R	HLR	S	S	S	-	Novel	SRR8559764	PRJNA520805
AUSMDU00011637	.	R229S	D95G	.	.	.	L421P	A121D	.	V57M	0	0	0	0	S	R	S	S	S	S	7363	13069	SRR8559198	PRJNA520805
AUSMDU00011638	.	R229S	D95G	S87R	.	G543S	L421P	A121D	.	V57M	0	0	0	0	S	R	S	S	S	S	11981	Novel	SRR8559199	PRJNA520805
AUSMDU00011639	.	R228S	.	.	.	.	.	A121N	H553N	V57M	0	0	1	1	S	S	S	S	R	S	9363	5802	SRR8559767	PRJNA520805
AUSMDU00011640	.	R228S	S91F	S87R	.	.	.	.	.	V57M	0	0	0	0	S	R	S	S	S	S	8143	Novel	SRR8559768	PRJNA520805
AUSMDU00011641	.	R229S	.	.	.	.	.	A121D	.	V57M	0	0	0	0	S	S	S	S	S	S	8122	292	SRR8559769	PRJNA520805
AUSMDU00011642	.	R228S	.	.	.	.	L421P	A121D	H553N	V57M	0	0	0	0	R	S	S	S	S	S	1579	5	SRR8559770	PRJNA520805
AUSMDU00011643	.	.	.	.	.	.	.	.	.	.	0	0	0	0	S	S	S	S	S	S	7359	6759	SRR8559201	PRJNA520805
AUSMDU00011644	.	.	.	.	.	.	.	.	.	.	0	0	0	0	S	S	S	S	S	S	7359	4186	SRR8559206	PRJNA520805
AUSMDU00011645	.	R228S	.	.	.	.	.	A121N	H553N	V57M	0	0	1	1	S	S	S	S	R	S	9363	5802	SRR8559312	PRJNA520805
AUSMDU00011646	.	R228S	.	.	.	.	.	A121N	H553N	V57M	0	0	1	1	S	S	S	S	R	S	9363	5802	SRR8559311	PRJNA520805
AUSMDU00011647	.	R228S	.	.	.	.	.	.	H553N	V57M	0	0	0	0	S	S	S	S	S	S	9363	Novel	SRR8559310	PRJNA520805
AUSMDU00011648	.	R228S	.	.	.	.	.	.	H553N	V57M	0	0	0	0	S	S	S	S	S	S	11428	Novel	SRR8559309	PRJNA520805
AUSMDU00011649	.	R228S	.	.	.	.	.	A121N	H553N	V57M	0	0	1	1	S	S	S	S	R	S	9363	5802	SRR8559308	PRJNA520805
AUSMDU00011650	.	R228S	.	.	.	.	.	A121N	H553N	V57M	0	0	1	1	S	S	S	S	R	S	9363	5802	SRR8559307	PRJNA520805
AUSMDU00011651	.	R229S	D95G	S87R	.	G545S	L421P	A121D	.	V57M	0	0	0	0	S	R	S	S	S	S	1901	12133	SRR8559306	PRJNA520805
AUSMDU00011652	.	R228S	.	.	.	.	.	.	H553N	V57M	0	0	1	1	S	S	S	S	R	S	9363	995	SRR8559305	PRJNA520805
AUSMDU00011653	.	R229S	D95G	S87R	.	G543S	L421P	A121D	.	V57M	0	0	0	0	S	R	S	S	S	S	11981	Novel	SRR8559304	PRJNA520805
AUSMDU00011654	.	R228S	.	.	.	.	.	A121N	H553N	V57M	0	0	1	1	S	S	S	S	R	S	9363	5802	SRR8559303	PRJNA520805
AUSMDU00011655	C2597T	R228S	.	.	.	.	L421P	.	.	.	0	0	0	0	S	S	S	S	R	S	8156	5441	SRR8559427	PRJNA520805
AUSMDU00011656	.	R228S	.	.	.	.	.	A121N	H553N	V57M	0	0	1	1	S	S	S	S	R	S	9363	5802	SRR8559428	PRJNA520805
AUSMDU00011657	.	R229S	D95G	.	.	G545S	L421P	.	.	V57M	0	0	0	0	S	R	S	S	S	S	7363	Novel	SRR8559425	PRJNA520805
AUSMDU00011658	.	R228S	.	.	.	.	.	.	H553N	V57M	0	0	1	1	S	S	S	S	R	S	9363	995	SRR8559426	PRJNA520805
AUSMDU00011659	.	R228S	.	.	.	.	L421P	A121D	H553N	V57M	0	0	0	0	R	S	S	S	S	S	1579	185	SRR8559423	PRJNA520805
AUSMDU00011660	.	R228S	.	.	.	.	.	A121N	H553N	V57M	0	0	1	1	S	S	S	S	R	S	9363	Novel	SRR8559424	PRJNA520805
AUSMDU00011661	.	R228S	.	.	.	.	L421P	A121D	H553N	V57M	0	0	0	0	R	S	S	S	S	S	1579	5	SRR8559421	PRJNA520805
AUSMDU00011662	.	R229S	D95G	S87R	.	G543S	L421P	A121D	.	V57M	0	0	0	0	R	R	S	S	S	S	11981	Novel	SRR8559422	PRJNA520805
AUSMDU00011663	.	R228S	.	.	.	.	.	A121N	H553N	V57M	0	0	1	1	S	S	S	S	R	S	9363	5802	SRR8559430	PRJNA520805
AUSMDU00011664	.	R228S	.	.	.	.	L421P	.	.	.	0	0	0	0	S	S	S	S	S	S	8156	5441	SRR8559431	PRJNA520805
AUSMDU00011665	.	R228S	S91F	S87R	.	.	.	.	.	V57M	0	0	0	0	S	R	S	S	S	S	8143	Novel	SRR8559510	PRJNA520805
AUSMDU00011666	.	R228S	.	.	.	.	L421P	A121D	H553N	V57M	0	0	0	0	R	S	S	S	S	S	1579	5	SRR8559417	PRJNA520805
AUSMDU00011667	.	R229S	D95G	.	.	G545S	L421P	A121D	.	V57M	0	0	0	0	S	R	S	S	S	S	7363	2400	SRR8559512	PRJNA520805
AUSMDU00011668	.	R229S	S91F	D86N	.	.	.	.	.	V57M	1	0	0	0	R	R	S	S	S	S	8143	5624	SRR8559511	PRJNA520805
AUSMDU00011669	.	.	.	.	.	.	.	.	.	.	0	0	0	0	S	S	S	S	S	S	7359	4186	SRR8559506	PRJNA520805
AUSMDU00011670	.	R228S	.	.	.	.	.	A121N	H553N	V57M	0	0	1	1	S	S	S	S	R	S	9363	5802	SRR8559505	PRJNA520805
AUSMDU00011671	.	R229S	D95G	S87R	.	G543S	L421P	A121D	.	V57M	0	0	0	0	R	R	S	S	S	S	11981	Novel	SRR8559508	PRJNA520805
AUSMDU00011719	.	R228S	.	.	.	.	.	A121N	H553N	V57M	0	0	1	1	S	S	S	S	R	S	9363	5802	SRR8559507	PRJNA520805
AUSMDU00011720	.	R228S	.	.	.	.	L421P	A121D	H553N	V57M	0	0	0	0	R	S	S	S	S	S	1579	5	SRR8559434	PRJNA520805
AUSMDU00011721	.	R229S	.	D86N	G45D	.	L421P	A121D	H553N	V57M	0	0	0	0	R	S	S	S	S	S	7827	2318	SRR8559433	PRJNA520805
AUSMDU00011722	.	R228S	.	.	.	.	.	A121N	H553N	V57M	0	0	0	0	S	S	S	S	S	S	9363	Novel	SRR8559654	PRJNA520805
AUSMDU00011723	.	R229S	D95G	S87R	.	G543S	L421P	A121D	.	V57M	0	0	0	0	R	R	S	S	S	S	11981	Novel	SRR8559655	PRJNA520805
AUSMDU00011724	.	R228S	.	.	.	.	.	.	H553N	V57M	0	0	0	0	S	S	S	S	S	S	11864	2992	SRR8559656	PRJNA520805
AUSMDU00011725	.	R229S	S91F	D86N	.	.	.	.	.	V57M	1	0	0	0	R	R	S	S	S	S	8143	5624	SRR8559657	PRJNA520805
AUSMDU00011726	.	R229S	D95G	D86N	.	.	.	.	H553N	V57M	1	1	0	0	R	R	HLR	S	S	S	1582	Novel	SRR8559650	PRJNA520805
AUSMDU00011727	.	R228S	.	.	.	.	L421P	A121D	H553N	V57M	0	0	0	0	R	S	S	S	S	S	1579	5	SRR8559651	PRJNA520805
AUSMDU00011728	.	R229S	S91F	D86N	.	.	.	.	.	V57M	1	1	0	0	R	R	HLR	S	S	S	1587	13969	SRR8559652	PRJNA520805
AUSMDU00011729	.	R229S	S91F	D86N	.	.	.	.	.	V57M	1	1	0	0	R	R	HLR	S	S	S	1587	13969	SRR8559653	PRJNA520805
AUSMDU00011730	.	R228S	.	.	.	.	L421P	A121D	H553N	V57M	0	0	0	0	R	S	S	S	S	S	1579	5	SRR8559646	PRJNA520805
AUSMDU00011731	.	R228S	.	.	.	.	L421P	.	.	.	0	0	0	0	S	S	S	S	S	S	8156	5441	SRR8559375	PRJNA520805
AUSMDU00011732	.	R229S	S91F	D86N	.	.	.	.	.	V57M	0	0	0	0	S	R	S	S	S	S	8143	5624	SRR8559233	PRJNA520805
AUSMDU00011733	.	R228S	.	.	.	.	L421P	A121D	H553N	V57M	0	0	0	0	R	S	S	S	S	S	1579	5	SRR8559232	PRJNA520805
AUSMDU00011734	.	R228S	.	.	.	.	L421P	A121D	H553N	V57M	0	0	0	0	R	S	S	S	S	S	1579	5	SRR8559231	PRJNA520805
AUSMDU00011735	.	R228S	.	.	.	.	L421P	A121D	H553N	V57M	0	0	0	0	R	S	S	S	S	S	1579	5	SRR8559230	PRJNA520805
AUSMDU00011736	.	R229S	D95G	S87R	.	G543S	L421P	A121D	.	V57M	0	0	0	0	R	R	S	S	S	S	11981	Novel	SRR8559237	PRJNA520805
AUSMDU00011737	.	R228S	S91F	.	.	.	.	.	.	V57M	1	0	0	0	R	R	S	S	S	S	8145	Novel	SRR8559236	PRJNA520805
AUSMDU00011738	.	R229S	S91F	D86N	.	.	.	.	.	V57M	1	0	0	0	R	R	S	S	S	S	8143	Novel	SRR8559235	PRJNA520805
AUSMDU00011739	.	R229S	D95G	S87R	.	G543S	L421P	A121D	.	V57M	0	0	0	0	R	R	S	S	S	S	11981	Novel	SRR8559234	PRJNA520805
AUSMDU00011740	.	R229S	S91F	D86N	.	.	.	.	.	V57M	1	0	0	0	R	R	S	S	S	S	8143	5624	SRR8559225	PRJNA520805
AUSMDU00011741	.	R229S	S91F	D86N	.	.	L421P	.	H553N	V57M	0	1	0	0	S	R	HLR	S	S	S	1588	Novel	SRR8559224	PRJNA520805
AUSMDU00011742	.	.	.	.	.	.	.	.	.	.	0	0	0	0	S	S	S	S	S	S	7359	4186	SRR8559565	PRJNA520805
AUSMDU00011743	.	R229S	S91F	D86N	.	.	.	.	.	V57M	0	0	0	0	S	R	S	S	S	S	8143	5624	SRR8559566	PRJNA520805
AUSMDU00011744	.	R228S	.	.	.	.	.	A121D	H553N	V57M	0	0	1	1	S	S	S	S	R	S	9363	995	SRR8559563	PRJNA520805
AUSMDU00011745	.	R228S	.	.	.	.	.	.	H553N	V57M	0	0	0	0	S	S	S	S	S	S	11428	10481	SRR8559564	PRJNA520805
AUSMDU00011746	.	R228S	.	.	.	.	L421P	.	.	.	0	0	0	0	S	S	S	S	S	S	8156	5441	SRR8559569	PRJNA520805
AUSMDU00011747	.	R228S	.	.	.	.	L421P	A121D	H553N	V57M	0	0	0	0	R	S	S	S	S	S	1579	5	SRR8559570	PRJNA520805
AUSMDU00011748	.	R228S	.	.	.	.	L421P	A121D	H553N	V57M	0	0	0	0	R	S	S	S	S	S	1579	5	SRR8559670	PRJNA520805
AUSMDU00011749	.	R228S	.	.	.	.	.	A121N	H553N	V57M	0	0	1	1	S	S	S	S	R	S	9363	5802	SRR8559671	PRJNA520805
AUSMDU00011750	.	R229S	.	.	.	.	.	.	.	V57M	0	0	0	0	S	S	S	S	S	S	8122	292	SRR8559674	PRJNA520805
AUSMDU00011751	.	.	.	.	.	.	.	.	.	.	0	0	0	0	S	S	S	S	S	S	7359	4186	SRR8559680	PRJNA520805
AUSMDU00011752	.	R228S	.	.	.	.	L421P	A121D	H553N	V57M	0	0	0	0	R	S	S	S	S	S	1579	5	SRR8559817	PRJNA520805
AUSMDU00011753	.	R228S	.	.	.	.	L421P	A121D	H553N	V57M	0	0	0	0	R	S	S	S	S	S	1579	5	SRR8559816	PRJNA520805
AUSMDU00011754	.	R228S	.	.	.	.	.	A121N	H553N	V57M	0	0	1	1	S	S	S	S	R	S	9363	5802	SRR8559819	PRJNA520805
AUSMDU00011755	.	R228S	.	.	.	.	.	A121N	H553N	V57M	0	0	1	1	S	S	S	S	R	S	9363	5802	SRR8559818	PRJNA520805
AUSMDU00011756	.	R228S	.	.	.	.	.	.	.	V57M	1	0	0	0	R	S	S	S	S	S	10622	14760	SRR8559821	PRJNA520805
AUSMDU00011757	.	R229S	D95G	S87R	.	G543S	L421P	A121D	.	V57M	0	0	0	0	R	R	S	S	S	S	11981	Novel	SRR8559820	PRJNA520805
AUSMDU00011758	.	R228S	.	.	.	.	L421P	A121D	H553N	V57M	0	0	0	0	R	S	S	S	S	S	1579	5	SRR8559823	PRJNA520805
AUSMDU00011759	.	R228S	.	.	G45D	.	.	.	H553N	V57M	0	0	0	0	S	S	S	S	S	S	8126	7651	SRR8559822	PRJNA520805
AUSMDU00011760	.	.	.	.	.	.	.	.	.	.	0	0	0	0	S	S	S	S	S	S	7359	4186	SRR8559825	PRJNA520805
AUSMDU00011761	.	R228S	.	.	.	.	.	A121N	H553N	V57M	0	0	1	1	S	S	S	S	R	S	9363	5802	SRR8559824	PRJNA520805
AUSMDU00011762	.	R228S	.	.	.	.	.	.	H553N	V57M	0	0	0	0	S	S	S	S	S	S	11428	4244	SRR8559647	PRJNA520805
AUSMDU00011763	.	.	.	.	.	.	.	.	.	.	0	0	0	0	S	S	S	S	S	S	7359	4186	SRR8559372	PRJNA520805
AUSMDU00011764	.	R229S	D95G	D86N	G45D	P552S	L421P	G120K	H553N	V57M	0	0	0	0	R	R	S	S	S	DSC	13143	11961	SRR8559649	PRJNA520805
AUSMDU00011765	.	R228S	.	.	.	.	L421P	A121D	H553N	V57M	0	0	0	0	S	S	S	S	S	S	11999	995	SRR8559648	PRJNA520805
AUSMDU00011766	.	R228S	.	.	.	.	.	.	H553N	V57M	0	0	0	0	S	S	S	S	S	S	9363	2992	SRR8559643	PRJNA520805
AUSMDU00011767	.	R229S	D95G	S87R	.	G545S	L421P	A121N	.	V57M	0	0	0	0	R	R	S	S	S	DSC	1901	4822	SRR8559642	PRJNA520805
AUSMDU00011768	.	.	.	.	.	.	.	.	.	.	0	0	0	0	S	S	S	S	S	S	7359	4186	SRR8559645	PRJNA520805
AUSMDU00011769	.	R229S	S91F	S87R	.	.	.	.	.	V57M	0	0	0	0	S	R	S	S	S	S	8143	Novel	SRR8559644	PRJNA520805
AUSMDU00011770	.	R228S	.	.	.	.	.	.	H553N	V57M	0	0	0	0	S	S	S	S	S	S	11864	2992	SRR8559386	PRJNA520805
AUSMDU00011771	.	R228S	.	.	.	.	.	A121N	H553N	V57M	0	0	1	1	S	S	S	S	R	S	9363	5802	SRR8559385	PRJNA520805
AUSMDU00011772	.	R229S	D95G	.	.	G545S	L421P	A121D	.	V57M	0	0	0	0	S	R	S	S	S	S	7363	2400	SRR8559860	PRJNA520805
AUSMDU00011773	.	R228S	.	.	.	.	.	A121N	H553N	V57M	0	0	1	1	S	S	S	S	R	S	9363	5802	SRR8559861	PRJNA520805
AUSMDU00011774	.	R228S	.	.	.	.	L421P	.	.	.	0	0	0	0	S	S	S	S	S	S	8156	5441	SRR8559858	PRJNA520805
AUSMDU00011775	.	.	.	.	.	.	.	.	.	.	0	0	0	0	S	S	S	S	S	S	7359	4186	SRR8559859	PRJNA520805
AUSMDU00011776	.	R229S	S91F	D86N	.	.	.	.	.	V57M	0	0	0	0	S	R	S	S	S	S	13480	12140	SRR8559856	PRJNA520805
AUSMDU00011777	.	.	.	.	.	.	.	.	.	.	0	0	0	0	S	S	S	S	S	S	7359	4186	SRR8559857	PRJNA520805
AUSMDU00011778	.	R228S	.	.	.	.	.	.	H553N	V57M	0	0	0	0	S	S	S	S	S	S	9363	Novel	SRR8559854	PRJNA520805
AUSMDU00011779	.	R228S	.	.	.	.	.	.	H553N	V57M	0	0	0	0	S	S	S	S	S	S	9363	Novel	SRR8559855	PRJNA520805
AUSMDU00011780	.	R228S	.	.	.	.	L421P	.	.	.	0	0	0	0	S	S	S	S	S	S	8156	5441	SRR8559862	PRJNA520805
AUSMDU00011781	.	R229S	D95G	.	.	.	L421P	A121D	.	V57M	0	0	0	0	S	R	S	S	S	S	7363	6360	SRR8559863	PRJNA520805
AUSMDU00011782	.	R228S	.	.	.	.	.	A121N	H553N	V57M	0	0	1	1	S	S	S	S	R	S	9363	5802	SRR8559338	PRJNA520805
AUSMDU00011783	.	R228S	.	.	.	.	.	.	H553N	V57M	0	0	0	0	S	S	S	S	S	S	11428	Novel	SRR8559337	PRJNA520805
AUSMDU00011784	.	R228S	.	.	.	.	L421P	.	.	.	0	0	0	0	S	S	S	S	S	S	8156	5441	SRR8559336	PRJNA520805
AUSMDU00011785	.	R228S	.	.	.	.	L421P	A121D	H553N	V57M	0	0	0	0	R	S	S	S	S	S	1579	5	SRR8559335	PRJNA520805
AUSMDU00011786	.	R228S	.	.	.	.	.	A121N	H553N	V57M	0	0	1	1	S	S	S	S	R	S	9363	5802	SRR8559342	PRJNA520805
AUSMDU00011787	.	R229S	D95G	S87R	.	G543S	L421P	A121D	.	V57M	0	0	0	0	R	R	S	S	S	S	11981	Novel	SRR8559341	PRJNA520805
AUSMDU00011788	.	R228S	.	.	.	.	L421P	A121D	H553N	V57M	0	0	0	0	R	S	S	S	S	S	1579	21	SRR8559340	PRJNA520805
AUSMDU00011789	.	R228S	.	.	.	.	.	.	H553N	V57M	0	0	1	1	S	S	S	S	R	S	9363	995	SRR8559339	PRJNA520805
AUSMDU00011790	.	R228S	.	.	.	.	L421P	A121D	H553N	V57M	0	0	0	0	R	S	S	S	S	S	1579	5	SRR8559330	PRJNA520805
AUSMDU00011791	.	R228S	.	.	.	.	.	.	.	V57M	0	0	0	0	S	S	S	S	S	S	11428	2992	SRR8559329	PRJNA520805
AUSMDU00011792	.	R228S	.	.	.	.	.	.	H553N	V57M	0	0	0	0	S	S	S	S	S	S	11428	10481	SRR8559794	PRJNA520805
AUSMDU00011793	.	R228S	.	.	.	.	.	.	H553N	V57M	0	0	1	1	S	S	S	S	R	S	9363	995	SRR8559795	PRJNA520805
AUSMDU00011794	.	R228S	.	.	.	.	L421P	.	.	.	0	0	0	0	S	S	S	S	S	S	8156	5441	SRR8559796	PRJNA520805
AUSMDU00011795	.	.	.	.	.	.	.	.	.	.	0	0	0	0	S	S	S	S	S	S	7359	4186	SRR8559797	PRJNA520805
AUSMDU00011796	.	R228S	.	.	.	.	.	.	H553N	V57M	0	0	0	0	S	S	S	S	S	S	11864	2992	SRR8559790	PRJNA520805
AUSMDU00011896	.	R228S	.	.	.	.	.	A121N	H553N	V57M	0	0	1	1	S	S	S	S	R	S	9363	5802	SRR8559791	PRJNA520805
AUSMDU00011897	.	R228S	.	.	.	.	L421P	A121D	H553N	V57M	0	0	0	0	R	S	S	S	S	S	1579	5	SRR8559792	PRJNA520805
AUSMDU00011898	.	R229S	.	.	.	.	.	.	.	V57M	0	0	0	0	S	S	S	S	S	S	11516	13199	SRR8559793	PRJNA520805
AUSMDU00011899	.	R229S	S91F	S87R	.	.	.	.	.	V57M	0	0	0	0	S	R	S	S	S	S	8143	Novel	SRR8559786	PRJNA520805
AUSMDU00011900	.	R228S	.	.	.	.	.	.	H553N	V57M	0	0	0	0	S	S	S	S	S	S	11428	10481	SRR8559787	PRJNA520805
AUSMDU00011901	.	R228S	.	.	.	.	.	.	.	V57M	0	0	0	0	S	S	S	S	S	S	11428	2992	SRR8559756	PRJNA520805
AUSMDU00011902	.	.	.	.	.	.	.	.	.	.	0	0	0	0	S	S	S	S	S	S	7359	4186	SRR8559755	PRJNA520805
AUSMDU00011903	.	.	.	.	.	.	.	.	.	.	0	0	0	0	S	S	S	S	S	S	7359	4186	SRR8559758	PRJNA520805
AUSMDU00011904	.	R228S	.	.	.	.	.	.	.	V57M	0	0	0	0	S	S	S	S	S	S	11428	2992	SRR8559757	PRJNA520805
AUSMDU00011905	.	R228S	.	.	.	.	.	.	H553N	V57M	0	0	0	0	S	S	S	S	S	S	11428	10481	SRR8559760	PRJNA520805
AUSMDU00011906	.	R229S	S91F	S87R	.	.	.	.	.	V57M	0	0	0	0	S	R	S	S	S	S	8143	Novel	SRR8559759	PRJNA520805
AUSMDU00011907	.	R228S	.	.	.	.	.	.	H553N	V57M	0	0	0	0	S	S	S	S	S	S	11864	Novel	SRR8559762	PRJNA520805
AUSMDU00011908	.	R229S	S91F	D86N	.	.	.	.	.	V57M	0	0	0	0	S	R	S	S	S	S	8143	5624	SRR8559761	PRJNA520805
AUSMDU00011909	.	R229S	.	.	.	.	.	.	.	V57M	0	0	0	0	S	S	S	S	S	S	8122	Novel	SRR8559753	PRJNA520805
AUSMDU00011910	.	R228S	S91F	.	.	A502V	.	A121D	H553N	V57M	1	1	0	0	R	R	HLR	S	S	S	-	Novel	SRR8559752	PRJNA520805
AUSMDU00011911	.	R229S	D95G	S87R	.	G543S	L421P	A121D	.	V57M	0	0	0	0	R	R	S	S	S	S	11981	Novel	SRR8559963	PRJNA520805
AUSMDU00011912	.	R229S	S91F	D86N	.	.	.	.	.	V57M	1	0	0	0	R	R	S	S	S	S	8143	5624	SRR8559964	PRJNA520805
AUSMDU00011913	.	R228S	.	.	.	.	.	.	H553N	V57M	0	0	0	0	S	S	S	S	S	S	11864	2992	SRR8559961	PRJNA520805
AUSMDU00011914	.	R228S	.	.	.	.	L421P	.	.	V57M	0	0	0	0	S	S	S	S	S	S	1584	8437	SRR8559962	PRJNA520805
AUSMDU00011915	.	R229S	D95G	S87R	.	G543S	L421P	A121D	.	V57M	0	0	0	0	R	R	S	S	S	S	11981	Novel	SRR8559967	PRJNA520805
AUSMDU00011916	.	R229S	D95G	S87R	.	G543S	L421P	A121D	.	V57M	0	0	0	0	R	R	S	S	S	S	11981	Novel	SRR8559968	PRJNA520805
AUSMDU00011917	.	R229S	.	.	.	.	.	.	.	V57M	0	0	0	0	S	S	S	S	S	S	8122	Novel	SRR8559965	PRJNA520805
AUSMDU00011918	.	R228S	.	.	.	.	.	.	H553N	V57M	0	0	0	0	S	S	S	S	S	S	11428	Novel	SRR8559966	PRJNA520805
AUSMDU00011919	.	R228S	D95N	S88P	.	G545S	L421P	A121D	H553N	V57M	0	0	0	0	R	R	S	S	S	S	7363	15167	SRR8559955	PRJNA520805
AUSMDU00011920	.	R229S	D95G	.	.	.	L421P	.	.	V57M	0	0	0	0	S	R	S	S	S	S	7363	12001	SRR8559956	PRJNA520805
AUSMDU00011921	.	R229S	D95G	.	.	G545S	L421P	.	.	V57M	0	0	0	0	S	S	S	S	R	S	7363	Novel	SRR8559420	PRJNA520805
AUSMDU00011922	.	R229S	.	.	.	.	.	.	.	V57M	0	0	0	0	S	S	S	S	S	S	11516	13199	SRR8559419	PRJNA520805
AUSMDU00011923	.	R229S	.	.	.	.	.	.	.	V57M	0	0	0	0	S	S	S	S	S	S	8122	Novel	SRR8559418	PRJNA520805
AUSMDU00011924	.	R229S	S91F	.	.	.	.	.	.	V57M	1	1	0	0	R	R	HLR	S	S	S	7363	Novel	SRR8559874	PRJNA520805
AUSMDU00013338	.	R229S	S91F	.	.	.	.	.	.	V57M	1	1	0	0	R	R	HLR	S	S	S	7363	Novel	SRR8559416	PRJNA520805
AUSMDU00011925	.	R229S	S91F	.	.	.	.	.	.	V57M	1	1	0	0	R	R	HLR	S	S	S	7363	Novel	SRR8559415	PRJNA520805
AUSMDU00011926	.	R229S	D95G	.	.	G545S	L421P	.	.	V57M	0	0	0	0	S	R	S	S	S	S	7363	Novel	SRR8559414	PRJNA520805
AUSMDU00011927	.	R229S	D95G	D86N	G45D	P552S	L421P	.	H553N	V57M	0	0	0	0	S	R	S	S	S	S	13489	Novel	SRR8559413	PRJNA520805
AUSMDU00011928	.	R229S	D95G	.	.	G545S	L421P	A121D	.	V57M	0	0	0	0	S	R	S	S	S	S	7363	2400	SRR8559412	PRJNA520805
AUSMDU00011797	.	R228S	.	.	.	.	.	.	.	V57M	0	0	0	0	S	S	S	S	S	S	11428	2992	SRR8559411	PRJNA520805
AUSMDU00011798	.	R229S	S91F	D86N	.	.	.	.	.	V57M	1	0	0	0	R	R	S	S	S	S	8143	5624	SRR8559222	PRJNA520805
AUSMDU00011799	.	R228S	.	.	.	.	.	.	H553N	V57M	0	0	0	0	S	S	S	S	S	S	9363	8709	SRR8559223	PRJNA520805
AUSMDU00011800	.	R228S	.	.	.	.	L421P	A121D	H553N	V57M	0	0	0	0	R	S	S	S	S	S	1579	5	SRR8559798	PRJNA520805
AUSMDU00011801	.	R228S	.	.	.	.	.	.	H553N	V57M	0	0	0	0	S	S	S	S	S	S	9363	Novel	SRR8559804	PRJNA520805
AUSMDU00011929	.	R229S	S91F	S87R	.	.	.	.	.	V57M	0	0	0	0	S	R	S	S	S	S	8143	Novel	SRR8559226	PRJNA520805
AUSMDU00011802	.	R229S	S91F	S87R	.	.	.	.	.	V57M	0	0	0	0	S	R	S	S	S	S	8143	Novel	SRR8559227	PRJNA520805
AUSMDU00011803	.	R229S	D95G	S87R	.	G543S	L421P	A121D	.	V57M	0	0	0	0	R	R	S	S	S	S	11981	Novel	SRR8559228	PRJNA520805
AUSMDU00011804	.	R228S	.	.	.	.	.	.	H553N	V57M	0	0	0	0	S	S	S	S	S	S	11428	Novel	SRR8559229	PRJNA520805
AUSMDU00011805	.	R229S	S91F	S87R	.	.	.	.	.	V57M	0	0	0	0	S	R	S	S	S	S	8143	Novel	SRR8559814	PRJNA520805
AUSMDU00011806	.	.	.	.	.	.	.	.	.	.	0	0	0	0	S	S	S	S	S	S	7359	4186	SRR8559815	PRJNA520805
AUSMDU00011807	.	R228S	.	.	.	.	.	.	H553N	V57M	0	0	0	0	S	S	S	S	S	S	11428	Novel	SRR8559195	PRJNA520805
AUSMDU00011808	.	R228S	.	.	.	.	.	.	H553N	V57M	0	0	0	0	S	S	S	S	S	S	9363	Novel	SRR8559194	PRJNA520805
AUSMDU00011809	.	R228S	.	.	.	.	L421P	A121D	H553N	V57M	0	0	0	0	R	S	S	S	S	DSC	1579	5	SRR8559197	PRJNA520805
AUSMDU00011810	.	R228S	.	.	.	.	.	.	H553N	V57M	0	0	1	1	S	S	S	S	R	S	9363	995	SRR8559196	PRJNA520805
AUSMDU00011811	.	R228S	.	.	.	.	L421P	.	.	.	0	0	0	0	S	S	S	S	S	S	8156	5441	SRR8559191	PRJNA520805
AUSMDU00011812	.	.	.	.	.	.	.	.	.	.	0	0	0	0	S	S	S	S	S	S	7359	4186	SRR8559190	PRJNA520805
AUSMDU00011930	.	R228S	.	.	.	.	.	.	H553N	V57M	0	0	0	0	S	S	S	S	S	S	9363	8709	SRR8559193	PRJNA520805
AUSMDU00011931	.	R229S	D95G	S87I	.	.	L421P	A121D	.	V57M	0	0	0	0	S	R	S	S	S	S	7363	2400	SRR8559192	PRJNA520805
AUSMDU00011932	.	.	.	.	.	.	.	.	.	.	0	0	0	0	S	S	S	S	S	S	7359	4186	SRR8559189	PRJNA520805
AUSMDU00011933	.	R229S	S91F	D86N	.	.	.	.	.	V57M	1	0	0	0	R	R	S	S	S	S	8143	5624	SRR8559188	PRJNA520805
AUSMDU00011934	.	R229S	D95G	S87R	G45D	G543S	L421P	A121D	.	V57M	0	0	0	0	R	R	S	S	R	S	-	Novel	SRR8559609	PRJNA520805
AUSMDU00011935	.	R228S	.	.	.	.	.	A121N	H553N	V57M	0	0	1	1	S	S	S	S	R	S	9363	5802	SRR8559610	PRJNA520805
AUSMDU00011936	.	R229S	S91F	D86N	.	.	.	.	.	V57M	1	0	0	0	R	R	S	S	S	S	8143	5624	SRR8559607	PRJNA520805
AUSMDU00011937	.	R229S	D95G	D86N	.	.	L421P	A121D	.	V57M	0	0	0	0	S	R	S	S	S	S	7822	738	SRR8559608	PRJNA520805
AUSMDU00011938	.	R229S	S91F	S87R	.	G543S	L421P	.	.	V57M	0	0	0	0	S	R	S	S	S	S	10313	Novel	SRR8559605	PRJNA520805
AUSMDU00011939	.	R229S	D95G	S87R	G45D	G543S	L421P	A121D	.	V57M	0	0	0	0	R	R	S	S	R	S	-	Novel	SRR8559606	PRJNA520805
AUSMDU00011940	.	R228S	.	.	.	.	.	.	H553N	V57M	0	0	0	0	S	S	S	S	S	S	11428	Novel	SRR8559603	PRJNA520805
AUSMDU00011941	.	.	.	.	.	.	.	.	.	.	0	0	0	0	S	S	S	S	S	S	7359	4186	SRR8559604	PRJNA520805
AUSMDU00011942	.	R228S	.	.	.	.	.	.	H553N	V57M	0	0	0	0	S	S	S	S	S	S	11428	Novel	SRR8559601	PRJNA520805
AUSMDU00011943	.	R228S	.	.	.	.	.	.	H553N	V57M	0	0	0	0	S	S	S	S	S	S	9363	7353	SRR8559602	PRJNA520805
AUSMDU00011944	.	R229S	D95G	S87R	.	G543S	L421P	A121D	.	V57M	0	0	0	0	R	R	S	S	S	S	11981	Novel	SRR8559244	PRJNA520805
AUSMDU00011945	.	R228S	.	S87R	.	.	.	.	H553N	V57M	0	0	0	0	S	S	S	S	S	S	1580	Novel	SRR8559245	PRJNA520805
AUSMDU00011946	.	R229S	D95G	.	.	G545S	L421P	A121D	.	V57M	0	0	0	0	S	R	S	S	S	DSC	7363	2400	SRR8559246	PRJNA520805
AUSMDU00011947	.	R229S	D95G	S87R	.	G543S	L421P	A121D	.	V57M	0	0	0	0	R	R	S	S	S	S	11981	Novel	SRR8559247	PRJNA520805
AUSMDU00011948	.	R228S	.	.	.	.	.	A121N	H553N	V57M	0	0	1	1	S	S	S	S	R	S	9363	5802	SRR8559240	PRJNA520805
AUSMDU00011949	.	R229S	D95G	S87R	.	G543S	L421P	A121D	.	V57M	0	0	0	0	R	R	S	S	S	S	11981	Novel	SRR8559241	PRJNA520805
AUSMDU00011950	.	R228S	.	.	.	.	.	A121N	H553N	V57M	0	0	1	1	S	S	S	S	R	S	9363	5802	SRR8559242	PRJNA520805
AUSMDU00011951	.	R229S	D95G	D86N	G45D	P552S	L421P	A121D	H553N	V57M	0	0	0	0	R	R	S	S	S	DSC	-	Novel	SRR8559243	PRJNA520805
AUSMDU00011952	.	R229S	D95G	S87R	.	G543S	L421P	A121D	.	V57M	0	0	0	0	R	R	S	S	S	S	11981	Novel	SRR8559238	PRJNA520805
AUSMDU00011953	.	R228S	.	.	.	.	.	.	H553N	V57M	0	0	0	0	S	S	S	S	S	S	11428	Novel	SRR8559239	PRJNA520805
AUSMDU00011954	.	R229S	D95G	S87R	.	G543S	L421P	A121D	.	V57M	0	0	0	0	R	R	S	S	S	S	11981	Novel	SRR8559442	PRJNA520805
AUSMDU00011955	.	R228S	.	.	.	.	L421P	A121D	H553N	V57M	0	0	0	0	R	S	S	S	S	S	1579	5	SRR8559441	PRJNA520805
AUSMDU00011956	.	R228S	.	.	.	.	.	A121N	H553N	V57M	0	0	1	1	S	S	S	S	R	S	9363	Novel	SRR8559440	PRJNA520805
AUSMDU00011957	.	R229S	S91F	D86N	.	.	.	.	.	V57M	1	0	0	0	R	R	S	S	S	S	8143	5624	SRR8559439	PRJNA520805
AUSMDU00011958	.	R228S	.	.	.	.	.	.	H553N	V57M	0	0	0	0	S	S	S	S	S	S	11428	Novel	SRR8559446	PRJNA520805
AUSMDU00011959	.	R229S	D95G	S87R	.	G543S	L421P	A121D	.	V57M	0	0	0	0	R	R	S	S	S	S	11981	Novel	SRR8559710	PRJNA520805
AUSMDU00011960	.	R228S	.	.	.	.	L421P	A121D	H553N	V57M	0	0	0	0	R	S	S	S	S	S	1579	5	SRR8559444	PRJNA520805
AUSMDU00011961	.	R228S	.	.	.	.	.	A121N	H553N	V57M	0	0	1	1	S	S	S	S	R	S	9363	5802	SRR8559443	PRJNA520805
AUSMDU00011962	.	R229S	.	.	.	.	.	.	.	V57M	0	0	0	0	S	S	S	S	S	S	8122	292	SRR8559438	PRJNA520805
AUSMDU00011963	.	R229S	D95G	S87R	.	G543S	L421P	A121D	.	V57M	0	0	0	0	R	R	S	S	S	S	11981	Novel	SRR8559437	PRJNA520805
AUSMDU00011964	.	.	.	.	.	.	.	.	.	.	0	0	0	0	S	S	S	S	S	S	7359	Novel	SRR8559529	PRJNA520805
AUSMDU00011965	.	R228S	.	.	.	.	.	A121N	H553N	V57M	0	0	1	1	S	S	S	S	R	S	9363	5802	SRR8559530	PRJNA520805
AUSMDU00011966	.	R228S	.	.	.	.	.	.	H553N	V57M	0	0	1	1	S	S	S	S	S	S	9363	995	SRR8559527	PRJNA520805
AUSMDU00011967	.	R228S	.	.	.	.	.	.	.	V57M	1	1	0	0	R	S	HLR	S	S	S	-	10159	SRR8559528	PRJNA520805
AUSMDU00011968	.	R228S	.	.	.	.	.	.	H553N	V57M	0	0	0	0	S	S	S	S	S	S	9363	8709	SRR8559525	PRJNA520805
AUSMDU00011969	.	.	.	.	.	.	.	.	.	.	0	0	0	0	S	S	S	S	S	S	8155	6756	SRR8559526	PRJNA520805
AUSMDU00011970	.	R228S	.	.	.	.	.	.	H553N	V57M	0	0	0	0	S	S	S	S	S	S	11428	4244	SRR8559523	PRJNA520805
AUSMDU00011971	.	R229S	.	D86N	G45D	.	L421P	A121D	H553N	V57M	0	0	0	0	R	S	S	S	S	S	7827	2318	SRR8559524	PRJNA520805
AUSMDU00011972	.	.	.	.	.	.	.	.	.	.	0	0	0	0	S	S	S	S	S	S	7359	4186	SRR8559531	PRJNA520805
AUSMDU00011973	.	R229S	D95G	.	.	G545S	L421P	.	.	V57M	0	0	0	0	S	R	S	S	S	S	7363	Novel	SRR8559532	PRJNA520805
AUSMDU00011974	.	R228S	.	.	.	.	L421P	A121D	H553N	V57M	0	0	0	0	R	S	S	S	S	S	1579	5	SRR8559256	PRJNA520805
AUSMDU00011975	.	R228S	.	.	.	.	.	.	H553N	V57M	0	0	0	0	S	S	S	S	S	S	11428	Novel	SRR8559325	PRJNA520805
AUSMDU00011976	.	.	.	.	.	.	.	.	.	.	0	0	0	0	S	S	S	S	S	S	7359	Novel	SRR8559789	PRJNA520805
AUSMDU00011977	C2597T	R228S	.	.	.	.	L421P	.	.	.	0	0	0	0	S	S	S	S	R	S	8156	5441	SRR8559788	PRJNA520805
AUSMDU00011978	.	R229S	D95G	S87R	.	G543S	L421P	A121D	.	V57M	0	0	0	0	R	R	S	S	S	S	11981	Novel	SRR8559783	PRJNA520805
AUSMDU00011979	.	R228S	.	.	.	.	.	.	.	.	0	0	0	0	S	S	S	S	S	S	1596	Novel	SRR8559782	PRJNA520805
AUSMDU00011980	.	R229S	S91F	D86N	.	.	.	.	.	V57M	0	0	0	0	S	R	S	S	S	S	8143	5624	SRR8559785	PRJNA520805
AUSMDU00011981	.	R228S	.	.	.	.	.	.	H553N	V57M	0	0	0	0	S	S	S	S	S	S	11864	2992	SRR8559784	PRJNA520805
AUSMDU00011982	.	R228S	.	.	.	.	L421P	.	.	.	0	0	0	0	S	S	S	S	S	S	8156	5441	SRR8559347	PRJNA520805
AUSMDU00011983	.	R228S	.	.	.	.	.	.	.	V57M	0	0	0	0	S	S	S	S	S	S	11428	2992	SRR8559344	PRJNA520805
AUSMDU00011984	.	R228S	.	.	.	.	.	A121N	H553N	V57M	0	0	1	1	S	S	S	S	R	S	9363	5802	SRR8559327	PRJNA520805
AUSMDU00011985	.	R229S	.	.	.	.	.	.	.	V57M	0	0	0	0	S	S	S	S	S	S	8122	Novel	SRR8559328	PRJNA520805
AUSMDU00011986	.	R229S	S91F	S87R	.	.	.	.	.	V57M	0	0	0	0	S	R	S	S	S	S	8143	Novel	SRR8559631	PRJNA520805
AUSMDU00011987	.	R229S	S91F	S87R	.	.	.	.	H553N	V57M	0	0	0	0	S	R	S	S	S	S	9362	9208	SRR8559754	PRJNA520805
AUSMDU00011988	.	R228S	D95N	S88P	.	G545S	L421P	A121D	.	V57M	0	0	0	0	R	R	S	S	S	DSC	7363	5308	SRR8559331	PRJNA520805
AUSMDU00011989	.	R228S	.	.	.	.	.	.	H553N	V57M	0	0	1	1	S	S	S	S	R	S	9363	995	SRR8559332	PRJNA520805
AUSMDU00011990	.	.	.	.	.	.	.	.	H553N	V57M	0	0	0	0	S	S	S	S	S	S	9363	8709	SRR8559333	PRJNA520805
AUSMDU00011991	.	R229S	D95G	.	.	.	.	.	.	V57M	1	0	0	0	R	R	S	S	S	S	8776	9983	SRR8559334	PRJNA520805
AUSMDU00011992	.	.	.	.	.	.	.	.	.	.	0	0	0	0	S	S	S	S	S	S	7359	Novel	SRR8559779	PRJNA520805
AUSMDU00011993	.	R228S	.	.	.	.	.	A121N	H553N	V57M	0	0	1	1	S	S	S	S	R	S	9363	5802	SRR8559780	PRJNA520805
AUSMDU00011994	.	R229S	D95G	.	.	G545S	L421P	A121D	.	V57M	0	0	0	0	S	R	S	S	S	S	7363	2400	SRR8559853	PRJNA520805
AUSMDU00011995	.	R228S	.	.	.	.	.	.	.	.	0	0	0	0	S	S	S	S	S	S	-	13893	SRR8559852	PRJNA520805
AUSMDU00011996	.	R229S	D95G	S87R	.	G543S	L421P	A121D	.	V57M	0	0	0	0	R	R	S	S	S	S	11981	Novel	SRR8559851	PRJNA520805
AUSMDU00011997	.	R229S	.	.	.	.	.	.	.	V57M	0	0	0	0	S	S	S	S	S	S	8122	292	SRR8559850	PRJNA520805
AUSMDU00011998	C2597T	R228S	.	.	.	.	L421P	.	.	.	0	0	0	0	S	S	S	S	R	S	8156	5441	SRR8559849	PRJNA520805
AUSMDU00011999	.	R229S	S91F	S87R	.	.	.	.	.	V57M	0	0	0	0	S	R	S	S	S	S	8143	Novel	SRR8559848	PRJNA520805
AUSMDU00012000	.	R228S	.	.	.	.	.	.	H553N	V57M	0	0	1	1	S	S	S	S	R	S	9363	995	SRR8559847	PRJNA520805
AUSMDU00012001	.	R228S	.	.	.	.	.	.	.	V57M	0	0	0	0	S	S	S	S	S	S	11975	Novel	SRR8559846	PRJNA520805
AUSMDU00012002	.	R229S	S91F	S87R	.	.	.	.	.	V57M	0	0	0	0	S	R	S	S	S	S	8143	Novel	SRR8559845	PRJNA520805
AUSMDU00012003	.	R228S	.	.	.	.	L421P	A121D	H553N	V57M	0	0	0	0	R	S	S	S	S	S	1579	5	SRR8559844	PRJNA520805
AUSMDU00012004	.	R229S	S91F	D86N	.	.	.	.	.	V57M	0	0	0	0	S	R	S	S	S	S	8143	5624	SRR8559636	PRJNA520805
AUSMDU00012005	.	R228S	.	.	.	.	.	.	H553N	V57M	0	0	1	1	S	S	S	S	R	S	9363	995	SRR8559637	PRJNA520805
AUSMDU00012006	.	R228S	S91F	S87R	.	.	.	.	.	V57M	0	0	0	0	S	R	S	S	S	S	8143	Novel	SRR8559634	PRJNA520805
AUSMDU00012007	.	R228S	.	.	.	.	.	A121N	H553N	V57M	0	0	1	1	S	S	S	S	R	S	9363	5802	SRR8559635	PRJNA520805
AUSMDU00012008	.	R228S	.	.	.	.	L421P	A121D	H553N	V57M	0	0	0	0	R	S	S	S	S	S	1579	5	SRR8559640	PRJNA520805
AUSMDU00012009	.	R229S	.	.	.	.	.	.	.	V57M	0	0	0	0	S	S	S	S	S	S	8122	292	SRR8559641	PRJNA520805
AUSMDU00012010	.	R228S	.	.	.	V316T	L421P	.	.	.	0	0	0	0	S	S	S	S	S	S	8156	7268	SRR8559638	PRJNA520805
AUSMDU00012011	.	R229S	S91F	.	.	.	.	.	.	V57M	1	1	0	0	R	R	HLR	S	S	S	7363	Novel	SRR8559639	PRJNA520805
AUSMDU00012012	.	R228S	.	.	.	.	.	.	H553N	V57M	0	0	0	0	S	S	S	S	S	S	9363	8709	SRR8559632	PRJNA520805
AUSMDU00012013	.	R229S	.	.	.	.	.	.	.	V57M	0	0	0	0	S	S	S	S	S	S	8122	292	SRR8559633	PRJNA520805
AUSMDU00012014	.	R229S	D95G	.	.	G545S	L421P	.	.	V57M	0	0	0	0	S	R	S	S	S	S	7363	8436	SRR8559215	PRJNA520805
AUSMDU00012015	.	R228S	.	.	.	.	.	A121D	H553N	V57M	0	0	1	1	S	S	S	S	R	S	9363	995	SRR8559214	PRJNA520805
AUSMDU00012016	.	R228S	.	.	.	.	.	.	H553N	V57M	0	0	0	0	S	S	S	S	S	S	11864	2992	SRR8559217	PRJNA520805
AUSMDU00012017	.	R228S	.	.	.	.	L421P	A121D	H553N	V57M	0	0	0	0	R	S	S	S	S	S	1579	5	SRR8559216	PRJNA520805
AUSMDU00012018	.	R228S	S91F	D86N	.	.	.	A121N	H553N	V57M	0	0	1	1	S	R	S	S	S	S	9363	14502	SRR8559219	PRJNA520805
AUSMDU00012019	.	R228S	.	.	.	.	.	.	H553N	V57M	0	0	0	0	S	S	S	S	S	S	11428	10481	SRR8559218	PRJNA520805
AUSMDU00012087	.	R229S	D95G	S87R	.	G543S	L421P	A121D	.	V57M	0	0	0	0	R	R	S	S	S	S	11981	Novel	SRR8559221	PRJNA520805
AUSMDU00012088	.	R228S	.	.	.	.	.	A121N	H553N	V57M	0	0	1	1	S	S	S	S	R	S	9363	5802	SRR8559220	PRJNA520805
AUSMDU00012089	.	R228S	.	.	.	V316T	L421P	.	.	.	0	0	0	0	S	S	S	S	S	S	8156	7268	SRR8559213	PRJNA520805
AUSMDU00012090	.	.	.	.	.	.	.	.	.	.	0	0	0	0	S	S	S	S	S	S	7359	4186	SRR8559212	PRJNA520805
AUSMDU00012091	.	R228S	.	.	.	.	.	.	H553N	V57M	0	0	0	0	S	S	S	S	S	S	9363	Novel	SRR8559409	PRJNA520805
AUSMDU00012092	.	R229S	D95G	S87R	.	G543S	L421P	A121D	.	V57M	0	0	0	0	R	R	S	S	R	S	11981	Novel	SRR8559410	PRJNA520805
AUSMDU00012093	.	R228S	.	.	.	.	.	A121N	H553N	V57M	0	0	1	1	S	S	S	S	R	S	9363	5802	SRR8559950	PRJNA520805
AUSMDU00012094	.	R228S	.	.	.	.	.	A121D	H553N	V57M	0	0	1	1	S	S	S	S	R	S	9363	995	SRR8559952	PRJNA520805
AUSMDU00012095	.	R228S	.	.	.	.	.	A121N	H553N	V57M	0	0	1	1	S	S	S	S	R	S	9363	5802	SRR8559405	PRJNA520805
AUSMDU00012096	.	.	.	.	.	.	.	.	.	.	0	0	0	0	S	S	S	S	S	S	7359	4186	SRR8559406	PRJNA520805
AUSMDU00012097	.	R228S	S91F	.	.	A502V	.	.	H553N	V57M	1	1	0	0	R	R	HLR	S	S	S	7823	Novel	SRR8559407	PRJNA520805
AUSMDU00012098	.	R228S	.	.	.	.	L421P	A121D	H553N	V57M	0	0	0	0	R	S	S	S	S	S	1579	5	SRR8559408	PRJNA520805
AUSMDU00012099	.	R229S	S91F	D86N	.	.	.	.	.	V57M	1	1	0	0	R	R	HLR	S	S	S	1587	13971	SRR8559494	PRJNA520805
AUSMDU00012100	.	R229S	S91F	S87R	G45D	.	L421P	.	.	V57M	0	1	0	0	S	R	HLR	S	S	S	7822	4995	SRR8559521	PRJNA520805
AUSMDU00012101	.	R228S	.	.	.	.	L421P	.	.	.	0	0	0	0	S	S	S	S	S	S	8156	5441	SRR8559384	PRJNA520805
AUSMDU00012102	.	.	.	.	.	.	.	.	.	.	0	0	0	0	S	S	S	S	S	S	7359	Novel	SRR8559383	PRJNA520805
AUSMDU00012103	.	.	.	.	.	.	.	.	.	.	0	0	0	0	S	S	S	S	S	S	7359	4186	SRR8559954	PRJNA520805
AUSMDU00012104	.	R228S	.	.	.	.	.	A121N	H553N	V57M	0	0	1	1	S	S	S	S	R	S	9363	5802	SRR8559953	PRJNA520805
AUSMDU00012105	.	R228S	.	.	.	.	.	.	.	V57M	0	0	0	0	S	S	S	S	S	S	11428	2992	SRR8559960	PRJNA520805
AUSMDU00012106	.	R228S	.	.	.	.	.	.	H553N	V57M	0	0	0	0	S	S	S	S	S	S	9363	Novel	SRR8559959	PRJNA520805
AUSMDU00012107	.	.	.	.	.	.	.	.	H553N	V57M	0	0	0	0	S	S	S	S	S	S	9363	8709	SRR8559958	PRJNA520805
AUSMDU00012108	.	R228S	.	.	.	.	.	.	H553N	V57M	0	0	0	0	S	S	S	S	S	S	9363	Novel	SRR8559957	PRJNA520805
AUSMDU00012109	.	.	.	.	.	.	L421P	.	.	V57M	0	1	0	0	S	S	HLR	S	S	S	1893	10818	SRR8559388	PRJNA520805
AUSMDU00012110	.	R228S	.	.	.	.	.	.	H553N	V57M	0	0	0	0	S	S	S	S	S	S	9362	4207	SRR8559387	PRJNA520805
AUSMDU00012111	.	R228S	.	.	.	.	L421P	A121D	H553N	V57M	0	0	0	0	R	S	S	S	S	S	1579	5	SRR8559352	PRJNA520805
AUSMDU00012112	.	R229S	S91F	.	.	.	L421P	G120K	H553N	V57M	1	1	0	0	R	R	HLR	S	S	S	1588	3099	SRR8559351	PRJNA520805
AUSMDU00012113	.	R229S	D95G	S87R	.	G543S	L421P	A121D	.	V57M	0	0	0	0	R	R	S	S	S	S	11981	Novel	SRR8559350	PRJNA520805
AUSMDU00012114	.	R228S	.	.	.	.	.	A121N	H553N	V57M	0	0	1	1	S	S	S	S	R	S	9363	5802	SRR8559349	PRJNA520805
AUSMDU00012115	.	R229S	.	.	.	.	.	.	.	V57M	0	0	0	0	S	S	S	S	S	S	8122	292	SRR8559348	PRJNA520805
AUSMDU00012116	.	R228S	S91F	.	.	.	.	.	.	V57M	1	0	0	0	R	R	S	S	S	S	8145	Novel	SRR8559200	PRJNA520805
AUSMDU00012117	.	R228S	.	.	.	.	.	.	H553N	V57M	0	0	1	1	S	S	S	S	R	S	9363	995	SRR8559346	PRJNA520805
AUSMDU00012118	.	R228S	.	.	.	.	.	A121N	H553N	V57M	0	0	1	1	S	S	S	S	R	S	9363	5802	SRR8559345	PRJNA520805
AUSMDU00012119	.	R228S	.	.	.	.	L421P	.	.	.	0	0	0	0	S	S	S	S	S	S	8156	5441	SRR8559354	PRJNA520805
AUSMDU00012120	.	R229S	S91F	.	.	A502V	L421P	G120K	H553N	V57M	0	1	0	0	S	R	HLR	S	S	DSC	12982	3099	SRR8559353	PRJNA520805
AUSMDU00012121	.	R228S	.	.	.	.	L421P	A121D	H553N	V57M	0	0	0	0	S	S	S	S	S	S	1579	5	SRR8559806	PRJNA520805
AUSMDU00012122	.	R229S	D95G	D86N	.	.	.	.	H553N	V57M	1	1	0	0	R	R	HLR	S	S	S	-	Novel	SRR8559807	PRJNA520805
AUSMDU00012123	.	R228S	.	.	.	.	.	.	H553N	V57M	0	0	0	0	S	S	S	S	S	S	9363	8709	SRR8559808	PRJNA520805
AUSMDU00012124	.	R229S	D95G	S87R	.	G543S	L421P	A121D	.	V57M	0	0	0	0	R	R	S	S	S	S	11981	Novel	SRR8559809	PRJNA520805
AUSMDU00012125	.	R228S	.	.	.	.	.	.	H553N	V57M	0	0	1	1	S	S	S	S	R	S	9363	995	SRR8559810	PRJNA520805
AUSMDU00012126	.	R228S	.	.	.	.	L421P	A121D	H553N	V57M	0	0	0	0	R	S	S	S	S	S	1579	5	SRR8559811	PRJNA520805
AUSMDU00012127	.	R229S	S91F	D86N	.	.	.	.	.	V57M	1	0	0	0	R	R	S	S	S	S	8143	5624	SRR8559812	PRJNA520805
AUSMDU00012128	.	R229S	S91F	D86N	.	.	.	.	.	V57M	1	0	0	0	R	R	S	S	S	S	8143	5624	SRR8559813	PRJNA520805
AUSMDU00012129	.	R228S	.	.	.	.	.	A121N	H553N	V57M	0	0	1	1	S	S	S	S	S	S	9363	5802	SRR8559843	PRJNA520805
AUSMDU00012130	.	R229S	S91F	D86N	.	.	.	.	.	V57M	0	0	0	0	S	R	S	S	S	S	8143	5624	SRR8559799	PRJNA520805
AUSMDU00012131	.	R229S	S91F	D86N	.	.	.	.	.	V57M	1	0	0	0	R	R	S	S	S	S	8143	5624	SRR8559661	PRJNA520805
AUSMDU00012132	.	R228S	.	.	.	.	.	.	H553N	V57M	0	0	0	0	S	S	S	S	S	S	11428	4244	SRR8559660	PRJNA520805
AUSMDU00012282	.	R228S	.	.	.	.	.	A121N	H553N	V57M	0	0	1	1	S	S	S	S	R	S	9363	5802	SRR8559663	PRJNA520805
AUSMDU00012283	.	R229S	S91F	S87R	.	.	.	.	.	V57M	0	0	0	0	S	R	S	S	S	S	8143	Novel	SRR8559662	PRJNA520805
AUSMDU00012284	.	R229S	D95G	S87R	.	G543S	L421P	A121D	.	V57M	0	0	0	0	R	R	S	S	S	S	11981	Novel	SRR8559665	PRJNA520805
AUSMDU00012285	.	R229S	D95G	.	.	.	L421P	A121D	.	V57M	0	0	0	0	S	R	S	S	S	S	7363	9873	SRR8559473	PRJNA520805
AUSMDU00012133	.	R228S	.	.	.	.	.	.	H553N	V57M	0	0	0	0	S	S	S	S	S	S	11428	Novel	SRR8559667	PRJNA520805
AUSMDU00012134	.	.	.	.	.	.	.	.	.	.	0	0	0	0	S	S	S	S	S	S	7359	4186	SRR8559666	PRJNA520805
AUSMDU00012135	.	R229S	D95G	S87R	.	G543S	L421P	A121D	.	V57M	0	0	0	0	R	R	S	S	S	S	11981	Novel	SRR8559669	PRJNA520805
AUSMDU00012136	.	R228S	.	.	.	.	.	A121N	H553N	V57M	0	0	1	1	S	S	S	S	R	S	9363	5802	SRR8559668	PRJNA520805
AUSMDU00012137	.	R228S	.	.	.	.	.	A121N	H553N	V57M	0	0	1	1	S	S	S	S	R	S	9363	5802	SRR8559870	PRJNA520805
AUSMDU00012138	.	R229S	S91F	.	.	A502V	L421P	.	H553N	V57M	1	1	0	0	R	R	HLR	S	S	S	12982	Novel	SRR8559871	PRJNA520805
AUSMDU00012139	.	R229S	.	.	.	.	.	.	.	V57M	0	0	0	0	S	S	S	S	S	S	8122	292	SRR8559868	PRJNA520805
AUSMDU00012140	.	R228S	.	.	.	.	L421P	.	.	.	0	0	0	0	S	S	S	S	S	S	8156	5441	SRR8559869	PRJNA520805
AUSMDU00012286	.	R229S	S91F	S87R	.	.	.	.	.	V57M	0	0	0	0	S	R	S	S	S	S	8143	Novel	SRR8559589	PRJNA520805
AUSMDU00012287	.	R228S	.	.	.	.	.	.	H553N	V57M	0	0	0	0	S	S	S	S	S	S	11428	9897	SRR8559875	PRJNA520805
AUSMDU00012288	.	R228S	.	.	.	.	.	.	H553N	V57M	0	0	1	1	S	S	S	S	R	S	9363	995	SRR8559872	PRJNA520805
AUSMDU00012289	.	R228S	.	.	.	.	.	.	H553N	V57M	0	0	1	1	S	S	S	S	R	S	9363	995	SRR8559873	PRJNA520805
AUSMDU00012290	.	R228S	.	.	.	.	.	A121N	H553N	V57M	0	0	1	1	S	S	S	S	R	S	9363	5802	SRR8559876	PRJNA520805
AUSMDU00012291	.	R229S	S91F	D86N	.	G545S	.	A121D	.	V57M	0	0	0	0	S	R	S	S	S	S	8143	10144	SRR8559877	PRJNA520805
AUSMDU00012292	.	R229S	S91F	.	.	.	L421P	A121D	H553N	V57M	1	0	0	0	R	R	S	S	S	S	1588	1739	SRR8559272	PRJNA520805
AUSMDU00012293	.	R229S	D95G	.	.	G545S	L421P	.	.	V57M	0	0	0	0	S	R	S	S	S	S	7363	Novel	SRR8559271	PRJNA520805
AUSMDU00012294	.	R229S	D95G	S87R	.	G543S	L421P	A121D	.	V57M	0	0	0	0	R	R	S	S	S	S	11981	Novel	SRR8559270	PRJNA520805
AUSMDU00012295	.	R228S	.	.	.	.	.	A121N	H553N	V57M	0	0	1	1	S	S	S	S	R	S	9363	5802	SRR8559269	PRJNA520805
AUSMDU00012296	.	R228S	.	.	.	.	L421P	A121D	H553N	V57M	0	0	0	0	R	S	S	S	S	S	1579	5	SRR8559276	PRJNA520805
AUSMDU00012297	.	R229S	.	.	.	.	.	A121D	.	V57M	0	1	0	0	S	S	HLR	S	S	S	1599	11461	SRR8559275	PRJNA520805
AUSMDU00012298	.	R228S	.	.	.	.	L421P	A121D	H553N	V57M	0	0	0	0	R	S	S	S	S	S	1579	5	SRR8559274	PRJNA520805
AUSMDU00012299	.	.	.	.	.	.	.	.	.	.	0	0	0	0	S	S	S	S	S	S	7359	4186	SRR8559273	PRJNA520805
AUSMDU00012300	.	R228S	.	.	.	.	.	A121N	H553N	V57M	0	0	1	1	S	S	S	S	R	S	9363	5802	SRR8559279	PRJNA520805
AUSMDU00012301	.	R229S	S91F	D86N	.	.	.	.	.	V57M	1	0	0	0	R	R	S	S	S	S	8143	5624	SRR8559278	PRJNA520805
AUSMDU00012302	.	R229S	S91F	D86N	.	.	.	.	.	V57M	1	1	0	0	R	R	HLR	S	S	S	1587	11371	SRR8559704	PRJNA520805
AUSMDU00012303	.	R228S	.	.	.	.	L421P	A121D	H553N	V57M	0	0	0	0	R	S	S	S	S	S	1579	5	SRR8559705	PRJNA520805
AUSMDU00012304	.	R229S	.	.	.	.	.	A121D	.	V57M	0	0	0	0	S	S	S	S	S	S	8122	292	SRR8559706	PRJNA520805
AUSMDU00012305	.	R229S	.	D86N	.	.	.	.	.	V57M	0	0	0	0	S	S	S	S	S	S	13480	Novel	SRR8559707	PRJNA520805
AUSMDU00012306	.	R229S	S91F	.	.	.	.	.	.	V57M	1	1	0	0	R	R	HLR	S	S	S	-	Novel	SRR8559522	PRJNA520805
AUSMDU00012307	.	R228S	.	.	.	.	L421P	.	.	.	0	0	0	0	S	S	S	S	S	S	8156	5441	SRR8559701	PRJNA520805
AUSMDU00012308	.	R229S	D95G	S87R	.	G543S	L421P	A121D	.	V57M	0	0	0	0	R	R	S	S	S	S	11981	Novel	SRR8559702	PRJNA520805
AUSMDU00012309	.	R229S	D95G	S87R	.	G543S	L421P	A121D	.	V57M	0	0	0	0	R	R	S	S	S	S	11981	Novel	SRR8559703	PRJNA520805
AUSMDU00012310	.	R228S	.	.	.	.	.	.	H553N	V57M	0	0	0	0	S	S	S	S	S	S	9363	Novel	SRR8559708	PRJNA520805
AUSMDU00012311	.	R228S	.	.	.	.	L421P	A121D	H553N	V57M	0	0	0	0	R	S	S	S	S	S	1579	5	SRR8559709	PRJNA520805
AUSMDU00012312	.	R228S	S91F	.	.	.	.	.	H553N	V57M	1	1	0	0	R	R	HLR	S	S	S	7823	Novel	SRR8559557	PRJNA520805
AUSMDU00012313	.	R229S	S91F	S87R	.	.	.	.	.	V57M	0	0	0	0	S	R	S	S	S	S	8143	9918	SRR8559556	PRJNA520805
AUSMDU00012314	.	R228S	.	.	.	.	.	.	H553N	V57M	0	0	0	0	S	S	S	S	S	S	11864	2992	SRR8559559	PRJNA520805
AUSMDU00012315	.	R228S	.	.	.	.	.	.	H553N	V57M	0	0	1	1	S	S	S	S	R	S	9363	995	SRR8559558	PRJNA520805
AUSMDU00012316	.	R229S	S91F	.	.	.	.	.	.	V57M	1	1	0	0	R	R	HLR	S	S	S	7363	Novel	SRR8559553	PRJNA520805
AUSMDU00012317	.	R228S	.	.	.	.	.	.	H553N	V57M	0	0	1	1	S	S	S	S	R	S	9363	995	SRR8559552	PRJNA520805
AUSMDU00012318	.	R229S	.	.	.	.	.	.	.	V57M	0	0	0	0	S	S	S	S	S	S	8122	292	SRR8559555	PRJNA520805
AUSMDU00012319	.	R229S	D95G	S87R	.	G545S	L421P	A121D	.	V57M	0	0	0	0	R	R	S	S	S	S	1901	2958	SRR8559554	PRJNA520805
AUSMDU00012320	.	R228S	.	.	.	.	L421P	A121D	H553N	V57M	0	0	0	0	R	S	S	S	S	S	1579	5	SRR8559549	PRJNA520805
AUSMDU00012321	.	R229S	.	.	.	.	.	.	.	V57M	0	0	0	0	S	S	S	S	S	S	8122	292	SRR8559548	PRJNA520805
AUSMDU00012322	.	R228S	.	.	.	.	.	A121N	H553N	V57M	0	0	1	1	S	S	S	S	R	S	9363	5802	SRR8559471	PRJNA520805
AUSMDU00012323	.	R228S	S91F	.	.	A502V	.	.	H553N	V57M	1	1	0	0	R	R	HLR	S	S	S	7823	Novel	SRR8559472	PRJNA520805
AUSMDU00012324	.	R228S	.	.	.	.	.	.	H553N	V57M	0	0	0	0	S	S	S	S	S	S	11428	Novel	SRR8559469	PRJNA520805
AUSMDU00012325	.	R229S	D95G	D86N	G45D	P552S	L421P	.	H553N	V57M	0	0	0	0	S	R	S	S	S	S	7827	Novel	SRR8559470	PRJNA520805
AUSMDU00012326	.	R228S	.	.	.	.	.	.	H553N	V57M	0	0	0	0	S	S	S	S	S	S	11428	Novel	SRR8559467	PRJNA520805
AUSMDU00012327	C2597T (21)	.	.	.	.	.	.	.	H553N	V57M	0	0	0	0	S	S	S	S	S	S	9363	8709	SRR8559468	PRJNA520805
AUSMDU00012328	.	R228S	.	.	.	.	.	.	H553N	V57M	0	0	0	0	S	S	S	S	S	S	1600	4990	SRR8559465	PRJNA520805
AUSMDU00012329	.	.	.	.	.	.	.	.	.	.	0	0	0	0	S	S	S	S	S	S	7359	4186	SRR8559466	PRJNA520805
AUSMDU00012330	.	.	.	.	.	.	.	.	.	.	0	0	0	0	S	S	S	S	S	S	7359	4186	SRR8559463	PRJNA520805
AUSMDU00012331	.	R229S	S91F	D86N	.	.	.	.	.	V57M	1	0	0	0	R	R	S	S	S	S	8143	5624	SRR8559464	PRJNA520805
AUSMDU00012332	.	R228S	.	.	.	.	.	A121N	H553N	V57M	0	0	1	1	S	S	S	S	R	S	9363	5802	SRR8559185	PRJNA520805
AUSMDU00012333	.	.	.	.	.	.	.	.	.	.	0	0	0	0	S	S	S	S	S	S	7359	Novel	SRR8559184	PRJNA520805
AUSMDU00012334	.	R228S	.	.	.	.	L421P	A121D	H553N	V57M	0	0	0	0	R	S	S	S	S	S	1579	5	SRR8559183	PRJNA520805
AUSMDU00012335	.	R229S	S91F	D86N	.	.	.	.	.	V57M	1	0	0	0	R	R	S	S	S	S	8143	5624	SRR8559182	PRJNA520805
AUSMDU00012336	.	R229S	S91F	S87R	.	.	.	.	.	V57M	0	0	0	0	S	R	S	S	S	S	8143	Novel	SRR8559181	PRJNA520805
AUSMDU00012337	.	R229S	S91F	D86N	.	.	.	.	.	V57M	1	0	0	0	R	R	S	S	S	S	8143	5624	SRR8559180	PRJNA520805
AUSMDU00012338	.	R229S	S91F	D86N	.	.	.	.	.	V57M	0	0	0	0	S	R	S	S	S	S	8143	5624	SRR8559179	PRJNA520805
AUSMDU00012339	.	.	.	.	.	.	.	.	.	.	0	0	0	0	S	S	S	S	S	S	7359	14921	SRR8559178	PRJNA520805
AUSMDU00012340	.	R229S	S91F	D86N	.	.	.	.	.	V57M	1	0	0	0	R	R	S	S	S	S	8143	5624	SRR8559177	PRJNA520805
AUSMDU00012341	.	R228S	S91F	.	.	.	.	.	.	V57M	1	0	0	0	R	R	S	S	S	S	8145	Novel	SRR8559176	PRJNA520805
AUSMDU00012342	.	R229S	.	.	.	.	.	A121D	.	V57M	0	0	0	0	S	S	S	S	S	S	8122	292	SRR8559590	PRJNA520805
AUSMDU00012343	.	R228S	.	.	.	.	L421P	A121D	H553N	V57M	0	0	0	0	R	S	S	S	S	S	1579	5	SRR8559591	PRJNA520805
AUSMDU00012344	.	R228S	.	.	.	.	L421P	A121D	H553N	V57M	0	0	0	0	R	S	S	S	S	S	1579	Novel	SRR8559592	PRJNA520805
AUSMDU00012345	.	R228S	.	.	.	.	.	A121N	H553N	V57M	0	0	1	1	S	S	S	S	R	S	9363	5802	SRR8559593	PRJNA520805
AUSMDU00012346	.	R228S	.	.	.	.	L421P	A121D	H553N	V57M	0	0	0	0	R	S	S	S	S	S	1579	5	SRR8559594	PRJNA520805
AUSMDU00012347	.	R229S	.	.	.	.	.	A121D	.	V57M	0	0	0	0	S	S	S	S	S	S	8122	292	SRR8559595	PRJNA520805
AUSMDU00012348	.	R228S	.	.	.	.	L421P	A121D	H553N	V57M	0	0	0	0	R	S	S	S	S	S	1579	5	SRR8559596	PRJNA520805
AUSMDU00012386	.	R229S	.	.	.	.	.	.	.	V57M	0	0	0	0	S	S	S	S	S	S	8122	292	SRR8559597	PRJNA520805
AUSMDU00012387	.	R228S	.	.	.	.	.	.	.	V57M	0	0	0	0	S	S	S	S	S	S	9362	2992	SRR8559598	PRJNA520805
AUSMDU00012388	.	R229S	D95G	S87R	G45D	.	L421P	A121D	.	V57M	1	0	0	0	R	R	S	S	S	S	9902	Novel	SRR8559599	PRJNA520805
AUSMDU00012389	.	R228S	.	.	.	.	.	.	H553N	V57M	0	0	1	1	S	S	S	S	R	S	9363	995	SRR8559914	PRJNA520805
AUSMDU00012390	.	R228S	.	.	.	.	.	.	H553N	V57M	0	0	0	0	S	S	S	S	S	S	11428	Novel	SRR8559915	PRJNA520805
AUSMDU00012391	.	R229S	.	.	.	.	.	.	.	V57M	0	0	0	0	S	S	S	S	S	S	8122	292	SRR8559912	PRJNA520805
AUSMDU00012392	.	R229S	S91F	D86N	.	.	.	.	.	V57M	1	1	0	0	R	R	HLR	S	S	S	13333	Novel	SRR8559913	PRJNA520805
AUSMDU00012393	.	R229S	D95G	.	.	G545S	L421P	.	.	V57M	0	0	0	0	S	R	S	S	S	S	7363	Novel	SRR8559910	PRJNA520805
AUSMDU00012394	.	R228S	.	.	.	.	.	.	H553N	V57M	0	0	0	0	S	S	S	S	S	S	11428	10481	SRR8559911	PRJNA520805
AUSMDU00012395	.	.	.	.	.	.	.	.	.	.	0	0	0	0	S	S	S	S	S	S	7359	4186	SRR8559908	PRJNA520805
AUSMDU00012396	.	R228S	.	.	.	.	.	A121N	H553N	V57M	0	0	1	1	S	S	S	S	R	S	9363	8300	SRR8559909	PRJNA520805
AUSMDU00012397	.	R228S	.	.	.	.	.	A121N	H553N	V57M	0	0	1	1	S	S	S	S	R	S	9363	5802	SRR8559906	PRJNA520805
AUSMDU00012398	.	R229S	.	.	.	.	.	.	.	V57M	0	0	0	0	S	S	S	S	S	S	8122	292	SRR8559907	PRJNA520805
AUSMDU00012399	.	R228S	.	.	.	.	L421P	.	.	.	0	0	0	0	S	S	S	S	S	S	8156	5441	SRR8559697	PRJNA520805
AUSMDU00012400	.	R228S	.	.	.	.	L421P	.	.	.	0	0	0	0	S	S	S	S	S	S	8156	5441	SRR8559696	PRJNA520805
AUSMDU00012401	.	R228S	.	.	.	.	L421P	A121D	H553N	V57M	0	0	0	0	R	S	S	S	S	S	1579	5	SRR8559699	PRJNA520805
AUSMDU00012402	.	R228S	.	.	.	.	.	.	H553N	V57M	0	0	0	0	S	S	S	S	S	S	1600	4990	SRR8559698	PRJNA520805
AUSMDU00012403	.	R228S	S91F	.	.	.	.	.	.	V57M	1	0	0	0	R	R	S	S	S	S	8145	Novel	SRR8559693	PRJNA520805
AUSMDU00012404	.	R228S	.	.	.	.	.	.	H553N	V57M	0	0	1	1	S	S	S	S	R	S	9363	995	SRR8559692	PRJNA520805
AUSMDU00012405	.	R229S	D95G	.	.	G545S	L421P	.	.	V57M	0	0	0	0	S	R	S	S	S	S	7363	Novel	SRR8559695	PRJNA520805
AUSMDU00012406	.	R229S	S91F	D86N	.	.	.	.	H553N	V57M	1	1	0	0	R	R	HLR	S	S	S	7363	Novel	SRR8559694	PRJNA520805
AUSMDU00012407	.	.	.	.	.	.	.	.	.	.	0	0	0	0	S	S	S	S	S	S	7359	Novel	SRR8559691	PRJNA520805
AUSMDU00012408	.	R228S	.	.	.	.	.	.	.	V57M	0	0	0	0	S	S	S	S	S	S	11428	5049	SRR8559690	PRJNA520805
AUSMDU00012409	.	R228S	.	.	.	.	.	A121N	H553N	V57M	0	0	1	1	S	S	S	S	R	S	9363	5802	SRR8559174	PRJNA520805
AUSMDU00012439	.	R229S	D95G	.	.	G545S	L421P	.	.	V57M	0	0	0	0	S	R	S	S	S	S	7363	Novel	SRR8559175	PRJNA520805
AUSMDU00012440	.	R229S	D95G	.	.	G545S	L421P	A121D	.	V57M	0	0	0	0	S	R	S	S	S	S	7363	2400	SRR8559781	PRJNA520805
AUSMDU00012441	.	R229S	D95G	.	.	G545S	L421P	A121D	.	V57M	0	0	0	0	S	R	S	S	S	S	7363	2400	SRR8559939	PRJNA520805
AUSMDU00012442	.	R228S	.	.	.	.	.	.	H553N	V57M	0	0	0	0	S	S	S	S	S	S	9363	8709	SRR8559170	PRJNA520805
AUSMDU00012443	.	R228S	.	.	.	.	L421P	A121D	H553N	V57M	0	0	0	0	R	S	S	S	S	S	1579	5	SRR8559171	PRJNA520805
AUSMDU00012444	.	R228S	.	.	.	.	.	A121N	H553N	V57M	0	0	1	1	S	S	S	S	R	S	9363	5802	SRR8559172	PRJNA520805
AUSMDU00012445	.	R228S	.	.	.	.	.	.	H553N	V57M	0	0	0	0	S	S	S	S	S	S	11428	Novel	SRR8559173	PRJNA520805
AUSMDU00012446	.	R229S	D95G	S87R	.	G543S	L421P	A121D	.	V57M	0	0	0	0	R	R	S	S	S	S	11981	Novel	SRR8559951	PRJNA520805
AUSMDU00012447	.	R228S	.	.	G45D	.	.	A121D	H553N	V57M	0	0	0	0	S	S	S	S	S	S	1580	649	SRR8559600	PRJNA520805
AUSMDU00012448	.	R229S	D95G	.	.	.	L421P	A121D	.	V57M	0	0	0	0	S	R	S	S	S	S	7363	2400	SRR8559376	PRJNA520805
AUSMDU00012449	.	R228S	.	.	.	.	L421P	A121D	H553N	V57M	0	0	0	0	R	S	S	S	S	S	1579	5	SRR8559371	PRJNA520805
AUSMDU00012450	.	R228S	.	.	.	.	L421P	.	.	.	0	0	0	0	S	S	S	S	S	S	7363	Novel	SRR8559374	PRJNA520805
AUSMDU00012451	.	R228S	.	.	.	.	.	.	H553N	V57M	0	0	0	0	S	S	S	S	S	S	11864	2992	SRR8559373	PRJNA520805
AUSMDU00012452	.	R229S	D95G	S87R	.	G543S	L421P	A121D	.	V57M	0	0	0	0	R	R	S	S	S	S	11981	Novel	SRR8559380	PRJNA520805
AUSMDU00012453	.	R229S	D95G	.	.	G545S	L421P	.	.	V57M	0	0	0	0	S	R	S	S	S	S	7363	Novel	SRR8559379	PRJNA520805
AUSMDU00012454	.	R229S	S91F	D86N	.	.	.	.	.	V57M	0	0	0	0	S	R	S	S	S	S	13480	12140	SRR8559378	PRJNA520805
AUSMDU00012455	.	.	.	.	.	.	.	.	.	.	0	0	0	0	S	S	S	S	S	S	7359	4186	SRR8559377	PRJNA520805
AUSMDU00012456	.	R228S	.	.	.	.	.	A121N	H553N	V57M	0	0	1	1	S	S	S	S	R	S	9363	5802	SRR8559382	PRJNA520805
AUSMDU00012457	.	R229S	D95G	S87R	.	G543S	L421P	A121D	.	V57M	0	0	0	0	S	R	S	S	R	S	11981	Novel	SRR8559381	PRJNA520805
AUSMDU00012458	.	.	.	.	.	.	.	.	.	.	0	0	0	0	S	S	S	S	S	S	7359	4186	SRR8559546	PRJNA520805
AUSMDU00012459	.	R228S	.	.	.	.	.	A121N	H553N	V57M	0	0	1	1	S	S	S	S	R	S	9363	5802	SRR8559547	PRJNA520805
AUSMDU00012460	.	R228S	.	.	.	.	L421P	A121D	H553N	V57M	0	0	0	0	R	S	S	S	S	S	1579	10399	SRR8559544	PRJNA520805
AUSMDU00012461	.	R229S	S91F	S87R	.	.	.	.	.	V57M	0	0	0	0	S	R	S	S	S	S	8143	9918	SRR8559545	PRJNA520805
AUSMDU00012462	.	R229S	S91F	S87R	.	.	.	.	.	V57M	0	0	0	0	S	R	S	S	S	S	8143	Novel	SRR8559550	PRJNA520805
AUSMDU00012463	.	R228S	.	.	.	.	L421P	.	.	.	0	0	0	0	S	S	S	S	S	S	8156	5441	SRR8559551	PRJNA520805
AUSMDU00012464	.	.	.	.	.	.	.	A121N	H553N	V57M	0	0	1	1	S	S	S	S	R	S	9363	3935	SRR8559533	PRJNA520805
AUSMDU00012465	.	.	.	.	.	.	.	.	.	.	0	0	0	0	S	S	S	S	S	S	7359	Novel	SRR8559562	PRJNA520805
AUSMDU00012466	.	R228S	.	.	.	.	L421P	A121D	H553N	V57M	0	0	0	0	R	S	S	S	S	S	1579	5	SRR8559560	PRJNA520805
AUSMDU00012467	.	R228S	.	.	.	.	.	.	H553N	V57M	0	0	0	0	S	S	S	S	S	S	-	2992	SRR8559561	PRJNA520805
AUSMDU00012468	.	R229S	S91F	.	.	A502V	L421P	.	H553N	V57M	1	0	0	0	R	R	S	S	S	S	8780	5446	SRR8559429	PRJNA520805
AUSMDU00012469	.	R229S	S91F	D86N	.	.	.	.	.	V57M	1	0	0	0	R	R	S	S	S	S	8143	5624	SRR8559319	PRJNA520805
AUSMDU00012470	.	.	D95G	.	.	.	L421P	A121D	.	V57M	0	0	0	0	S	R	S	S	S	S	-	15239	SRR8559801	PRJNA520805
AUSMDU00012471	.	R229S	D95G	S87R	.	G543S	L421P	A121D	.	V57M	0	0	0	0	R	R	S	S	S	S	11981	Novel	SRR8559800	PRJNA520805
AUSMDU00012472	.	R228S	.	.	.	.	L421P	.	.	.	0	0	0	0	S	S	S	S	S	S	8156	5441	SRR8559803	PRJNA520805
AUSMDU00012473	.	R229S	S91F	S87R	.	.	.	.	.	V57M	0	0	0	0	S	R	S	S	S	S	8143	Novel	SRR8559802	PRJNA520805
AUSMDU00012474	.	.	.	.	.	.	.	.	.	.	0	0	0	0	S	S	S	S	S	S	7359	Novel	SRR8559805	PRJNA520805
AUSMDU00012475	.	.	.	.	.	.	.	.	.	.	0	0	0	0	S	S	S	S	S	S	7359	4186	SRR8559432	PRJNA520805
AUSMDU00012476	.	R229S	S91F	.	.	A502V	.	.	H553N	V57M	1	1	0	0	R	R	HLR	S	S	S	-	3478	SRR8559436	PRJNA520805
AUSMDU00012477	.	R229S	D95G	.	.	.	L421P	A121D	.	V57M	0	0	0	0	S	R	S	S	S	S	7363	Novel	SRR8559435	PRJNA520805
AUSMDU00012478	.	R229S	D95G	S87R	.	G543S	L421P	A121D	.	V57M	0	0	0	0	R	R	S	S	R	S	11981	Novel	SRR8559261	PRJNA520805
AUSMDU00012479	.	R228S	.	.	.	.	.	.	H553N	V57M	0	0	0	0	S	S	S	S	S	S	1600	4990	SRR8559262	PRJNA520805
AUSMDU00012480	.	R228S	.	.	.	.	L421P	.	.	.	0	0	0	0	S	S	S	S	S	S	8156	5441	SRR8559263	PRJNA520805
AUSMDU00012481	.	R229S	S91F	.	.	.	.	.	.	V57M	0	1	0	0	S	R	HLR	S	S	S	11690	Novel	SRR8559264	PRJNA520805
AUSMDU00012482	.	R228S	.	.	.	.	.	.	H553N	V57M	0	0	0	0	S	S	S	S	S	S	11428	Novel	SRR8559265	PRJNA520805
AUSMDU00012483	.	R228S	.	.	.	.	.	.	H553N	V57M	0	0	0	0	S	S	S	S	S	S	9363	7353	SRR8559266	PRJNA520805
AUSMDU00012484	.	R229S	.	.	.	V316T	.	.	.	V57M	0	0	0	0	S	S	S	S	S	S	1600	621	SRR8559267	PRJNA520805
AUSMDU00012485	.	R229S	D95G	S87R	.	G543S	L421P	A121D	.	V57M	0	0	0	0	R	R	S	S	S	S	11981	Novel	SRR8559268	PRJNA520805
AUSMDU00012486	.	R229S	.	.	.	.	.	.	.	V57M	0	1	0	0	S	S	HLR	S	S	S	1599	645	SRR8559259	PRJNA520805
AUSMDU00012533	.	R229S	S91F	D86N	.	.	.	.	.	V57M	1	0	0	0	R	R	S	S	S	S	8143	5624	SRR8559260	PRJNA520805
AUSMDU00012534	.	R228S	.	.	.	.	.	.	.	V57M	0	0	0	0	S	S	S	S	S	S	9362	2992	SRR8559750	PRJNA520805
AUSMDU00012535	.	R228S	.	.	.	.	.	.	H553N	V57M	0	0	0	0	S	S	S	S	S	S	11428	Novel	SRR8559738	PRJNA520805
AUSMDU00012536	.	R228S	.	.	.	.	.	.	H553N	V57M	0	0	0	0	S	S	S	S	S	S	9363	Novel	SRR8559462	PRJNA520805
AUSMDU00012537	.	R229S	S91F	D86N	.	.	.	.	.	V57M	1	0	0	0	R	R	S	S	S	S	8143	Novel	SRR8559461	PRJNA520805
AUSMDU00012538	.	R228S	.	.	.	.	.	.	.	V57M	0	0	0	0	S	S	S	S	S	S	9362	2992	SRR8559460	PRJNA520805
AUSMDU00012539	.	R228S	.	.	.	.	L421P	A121D	H553N	V57M	0	0	0	0	S	S	S	S	S	S	1579	5	SRR8559459	PRJNA520805
AUSMDU00012540	.	.	.	.	.	.	.	.	H553N	V57M	0	0	0	0	S	S	S	S	S	S	9363	8709	SRR8559458	PRJNA520805
AUSMDU00012541	.	R229S	S91F	D86N	.	.	.	.	.	V57M	1	0	0	0	R	R	S	S	S	S	8143	5624	SRR8559457	PRJNA520805
AUSMDU00012542	.	R228S	.	.	.	.	L421P	.	.	.	0	0	0	0	S	S	S	S	S	S	8156	5441	SRR8559187	PRJNA520805
AUSMDU00012543	.	R228S	.	.	.	.	L421P	A121D	H553N	V57M	0	0	0	0	S	S	S	S	S	S	1579	185	SRR8559186	PRJNA520805
AUSMDU00012544	.	R229S	S91F	D86N	.	.	.	.	.	V57M	1	0	0	0	R	R	S	S	S	S	8143	Novel	SRR8559395	PRJNA520805
AUSMDU00012545	.	R228S	.	.	.	.	.	A121N	H553N	V57M	0	0	1	1	S	S	S	S	R	S	9363	5802	SRR8559396	PRJNA520805
AUSMDU00012546	.	R229S	.	.	.	.	.	.	.	V57M	0	0	0	0	S	S	S	S	S	S	8122	292	SRR8559393	PRJNA520805
AUSMDU00012547	.	R228S	.	.	.	.	L421P	A121D	H553N	V57M	0	0	0	0	R	S	S	S	S	S	1579	5	SRR8559394	PRJNA520805
AUSMDU00012548	.	R228S	.	.	.	.	L421P	A121D	.	.	0	0	0	0	S	S	S	S	S	S	1583	Novel	SRR8559864	PRJNA520805
AUSMDU00012549	.	R229S	S91F	D86N	.	.	.	.	.	V57M	1	0	0	0	R	R	S	S	S	S	8143	5624	SRR8559866	PRJNA520805
AUSMDU00012550	.	R228S	.	.	.	.	L421P	A121D	H553N	V57M	0	0	0	0	S	S	S	S	S	S	1579	774	SRR8559389	PRJNA520805
AUSMDU00012551	.	R229S	S91F	.	.	.	L421P	G120K	H553N	V57M	0	0	0	0	S	R	S	S	S	S	1588	11124	SRR8559390	PRJNA520805
AUSMDU00012552	.	R228S	.	.	.	.	.	.	.	V57M	1	0	0	0	R	S	S	S	S	S	10622	14760	SRR8559888	PRJNA520805
AUSMDU00012553	.	R228S	.	.	.	.	.	.	H553N	V57M	0	0	0	0	S	S	S	S	S	S	11428	Novel	SRR8559889	PRJNA520805
AUSMDU00012554	.	R228S	.	.	.	.	L421P	A121D	.	V57M	0	0	0	0	S	S	S	S	S	S	13536	Novel	SRR8559321	PRJNA520805
AUSMDU00012555	.	R228S	.	.	.	.	.	.	H553N	V57M	0	0	0	0	S	S	S	S	S	S	9363	7353	SRR8559320	PRJNA520805
AUSMDU00012556	.	R229S	S91F	D86N	.	.	.	.	.	V57M	1	0	0	0	R	R	S	S	S	S	8143	5624	SRR8559323	PRJNA520805
AUSMDU00012557	.	R228S	.	.	.	.	.	A121D	H553N	V57M	0	0	1	1	S	S	S	S	R	S	9363	995	SRR8559322	PRJNA520805
AUSMDU00012558	.	R228S	.	.	.	.	.	.	H553N	V57M	0	0	1	1	S	S	S	S	R	S	9363	995	SRR8559315	PRJNA520805
AUSMDU00012559	.	R228S	.	.	.	.	.	.	H553N	V57M	0	0	0	0	S	S	S	S	S	S	9362	4207	SRR8559313	PRJNA520805
AUSMDU00012560	.	R228S	.	.	.	.	L421P	A121D	H553N	V57M	0	0	0	0	R	S	S	S	S	S	1579	5	SRR8559318	PRJNA520805
AUSMDU00012561	.	R229S	D95G	.	.	.	L421P	A121D	.	V57M	0	0	0	0	S	R	S	S	S	S	7363	2400	SRR8559317	PRJNA520805
AUSMDU00012562	.	R229S	.	D86N	.	.	.	.	.	V57M	0	0	0	0	S	S	S	S	S	S	13480	Novel	SRR8559343	PRJNA520805
AUSMDU00012563	.	R228S	.	.	.	.	.	.	H553N	V57M	0	0	1	1	S	S	S	S	R	S	9363	995	SRR8559503	PRJNA520805
AUSMDU00012564	.	R228S	S91F	.	.	A502V	.	G120K	H553N	V57M	1	1	0	0	R	R	HLR	S	S	S	7823	Novel	SRR8566625	PRJNA520805
AUSMDU00012565	.	R228S	.	.	.	.	.	A121N	H553N	V57M	0	0	1	1	S	S	S	S	R	S	9363	5802	SRR8566624	PRJNA520805
AUSMDU00012566	.	R228S	.	.	.	.	.	A121N	H553N	V57M	0	0	1	1	S	S	S	S	R	S	9363	5802	SRR8566623	PRJNA520805
AUSMDU00012567	.	R228S	.	.	.	.	.	.	H553N	V57M	0	0	1	1	S	S	S	S	R	S	9363	995	SRR8566622	PRJNA520805
AUSMDU00012568	.	R229S	S91F	D86N	.	.	.	.	.	V57M	1	0	0	0	R	R	S	S	S	S	1582	5624	SRR8566629	PRJNA520805
AUSMDU00012569	.	.	.	.	.	.	.	.	.	.	0	0	0	0	S	S	S	S	S	S	7359	4186	SRR8566628	PRJNA520805
AUSMDU00012570	.	R228S	.	.	.	.	L421P	A121D	H553N	V57M	0	0	0	0	R	S	S	S	S	S	1579	5	SRR8566627	PRJNA520805
AUSMDU00012571	.	R229S	D95G	S87R	.	G543S	L421P	A121D	.	V57M	0	0	0	0	R	R	S	S	S	S	11981	Novel	SRR8566626	PRJNA520805
AUSMDU00012572	.	R228S	.	.	.	.	.	A121N	H553N	V57M	0	0	1	1	S	S	S	S	R	S	9363	5802	SRR8566631	PRJNA520805
AUSMDU00012573	.	R228S	.	.	.	.	.	.	H553N	V57M	0	0	0	0	S	S	S	S	S	S	9363	7353	SRR8566630	PRJNA520805
AUSMDU00012574	.	R229S	.	.	.	.	.	.	.	V57M	0	0	0	0	S	S	S	S	S	S	8122	292	SRR8567274	PRJNA520805
AUSMDU00012575	.	R228S	.	.	.	.	L421P	A121D	H553N	V57M	0	0	0	0	R	S	S	S	S	S	1579	5	SRR8567273	PRJNA520805
AUSMDU00012576	.	R228S	.	.	.	.	.	.	H553N	V57M	0	0	1	1	S	S	S	S	R	S	9363	995	SRR8567276	PRJNA520805
AUSMDU00012577	.	R229S	S91F	D86N	.	G545S	.	.	.	V57M	1	1	0	0	R	R	HLR	S	S	S	7363	11624	SRR8567275	PRJNA520805
AUSMDU00012578	.	R229S	.	.	.	.	.	.	.	V57M	0	0	0	0	S	S	S	S	S	S	8122	Novel	SRR8567278	PRJNA520805
AUSMDU00012579	.	R229S	.	.	.	.	.	A121D	.	V57M	0	0	0	0	S	S	S	S	S	S	8122	292	SRR8567277	PRJNA520805
AUSMDU00012580	.	R229S	D95G	S87R	.	G543S	L421P	A121D	.	V57M	0	0	0	0	R	R	S	S	R	S	11981	Novel	SRR8567280	PRJNA520805
AUSMDU00012581	.	R228S	.	.	.	.	.	.	.	V57M	0	0	0	0	S	S	S	S	S	S	9362	2992	SRR8567279	PRJNA520805
AUSMDU00012582	.	R228S	.	.	.	.	L421P	.	.	.	0	0	0	0	S	S	S	S	S	S	8156	13894	SRR8567282	PRJNA520805
AUSMDU00012583	.	R228S	.	.	.	.	.	.	H553N	V57M	0	0	0	0	S	S	S	S	S	S	1600	4990	SRR8567281	PRJNA520805
AUSMDU00012584	.	R228S	.	.	.	.	.	.	H553N	V57M	0	0	0	0	S	S	S	S	S	S	1600	4990	SRR8566667	PRJNA520805
AUSMDU00012585	.	R229S	S91F	.	.	.	L421P	A121N	H553N	V57M	1	1	0	0	R	R	HLR	S	S	S	1588	Novel	SRR8566668	PRJNA520805
AUSMDU00012586	.	R228S	.	.	.	.	.	.	H553N	V57M	0	0	1	1	S	S	S	S	R	S	9363	995	SRR8566669	PRJNA520805
AUSMDU00012587	.	.	.	.	.	.	.	.	.	.	0	0	0	0	S	S	S	S	S	S	7359	Novel	SRR8566670	PRJNA520805
AUSMDU00012588	.	R228S	.	.	.	.	.	A121N	H553N	V57M	0	0	1	1	S	S	S	S	R	S	9363	5802	SRR8566663	PRJNA520805
AUSMDU00012589	.	R229S	S91F	S87R	.	.	.	.	.	V57M	0	0	0	0	S	R	S	S	S	S	8143	9918	SRR8566664	PRJNA520805
AUSMDU00012590	.	R228S	.	.	.	.	.	.	.	V57M	0	0	0	0	S	S	S	S	S	S	9362	2992	SRR8566665	PRJNA520805
AUSMDU00012591	.	R228S	.	.	.	.	L421P	.	.	.	0	0	0	0	S	S	S	S	S	S	8156	5441	SRR8566666	PRJNA520805
AUSMDU00012592	.	R228S	.	.	.	.	.	.	.	V57M	1	0	0	0	R	S	S	S	S	S	12502	5364	SRR8566671	PRJNA520805
AUSMDU00012593	.	R229S	S91F	D86N	.	.	.	.	.	V57M	1	0	0	0	R	R	S	S	S	S	8143	5624	SRR8566672	PRJNA520805
AUSMDU00012594	.	R229S	D95G	.	.	.	L421P	A121D	.	V57M	0	0	0	0	S	R	S	S	S	S	7363	2400	SRR8567116	PRJNA520805
AUSMDU00012595	.	R229S	S91F	D86N	.	.	.	.	.	V57M	1	0	0	0	R	R	S	S	S	S	8143	5624	SRR8567115	PRJNA520805
AUSMDU00012596	.	.	.	.	.	.	.	.	.	.	0	0	0	0	S	S	S	S	S	S	7359	6767	SRR8567114	PRJNA520805
AUSMDU00012597	.	R228S	.	.	.	.	.	.	H553N	V57M	0	0	0	0	S	S	S	S	S	S	11428	Novel	SRR8567113	PRJNA520805
AUSMDU00012598	.	R228S	D95N	S88P	.	G545S	L421P	A121D	.	V57M	0	0	0	0	R	R	S	S	S	S	7363	9341	SRR8567120	PRJNA520805
AUSMDU00012599	.	R229S	S91F	S87R	.	.	.	.	.	V57M	0	0	0	0	S	R	S	S	S	S	8143	Novel	SRR8567119	PRJNA520805
AUSMDU00012600	.	R228S	.	.	.	.	.	A121N	H553N	V57M	0	0	1	1	S	S	S	S	R	S	9363	5802	SRR8567118	PRJNA520805
AUSMDU00012601	.	R228S	D95N	S88P	.	G545S	L421P	A121D	.	V57M	0	0	0	0	R	R	S	S	S	S	7363	9341	SRR8567117	PRJNA520805
AUSMDU00012602	.	.	.	.	.	.	.	.	.	.	0	0	0	0	S	S	S	S	S	S	7359	4186	SRR8567112	PRJNA520805
AUSMDU00012603	.	R229S	.	.	.	.	.	.	.	V57M	0	0	0	0	S	S	S	S	S	S	8122	Novel	SRR8567111	PRJNA520805
AUSMDU00012604	.	R229S	D95G	D86N	G45D	P552S	L421P	A121D	H553N	V57M	0	0	0	0	S	R	S	S	S	DSC	7827	4519	SRR8566917	PRJNA520805
AUSMDU00012605	.	.	.	.	.	.	.	.	.	.	0	0	0	0	S	S	S	S	S	S	7359	15344	SRR8566918	PRJNA520805
AUSMDU00012606	.	.	.	.	.	.	.	.	.	.	0	0	0	0	S	S	S	S	S	S	7359	Novel	SRR8566915	PRJNA520805
AUSMDU00012607	.	R228S	.	.	.	.	.	.	H553N	V57M	0	0	0	0	S	S	S	S	S	S	11428	Novel	SRR8566916	PRJNA520805
AUSMDU00012608	.	R228S	.	.	.	.	.	.	H553N	V57M	0	0	0	0	S	S	S	S	S	S	9363	7353	SRR8566913	PRJNA520805
AUSMDU00012609	.	R228S	.	.	.	.	.	.	H553N	V57M	0	0	0	0	S	S	S	S	S	S	9363	7353	SRR8566914	PRJNA520805
AUSMDU00012610	.	R229S	.	.	.	.	.	.	.	V57M	0	0	0	0	S	S	S	S	S	S	8122	292	SRR8566911	PRJNA520805
AUSMDU00012611	.	R229S	D95G	S87R	.	G543S	L421P	A121D	.	V57M	0	0	0	0	R	R	S	S	S	S	11981	Novel	SRR8566912	PRJNA520805
AUSMDU00012612	.	R228S	.	.	.	.	.	A121N	H553N	V57M	0	0	1	1	S	S	S	S	R	S	9363	5802	SRR8566909	PRJNA520805
AUSMDU00012613	.	.	.	.	.	.	.	.	.	.	0	0	0	0	S	S	S	S	S	S	7359	Novel	SRR8566910	PRJNA520805
AUSMDU00012614	.	R228S	.	.	.	.	L421P	A121D	H553N	V57M	0	0	0	0	R	S	S	S	S	S	1579	5	SRR8567166	PRJNA520805
AUSMDU00010541	A2045G	R229S	S91F	S87R	G45D	.	L421P	A121D	.	V57M	0	1	0	0	R	R	HLR	S	R	S	10899	1866	SRR8566814	PRJNA520805
AUSMDU00012615	.	R228S	.	.	.	.	L421P	A121D	H553N	V57M	0	0	0	0	S	S	S	S	S	S	1579	5	SRR8567168	PRJNA520805
AUSMDU00012616	.	R228S	.	.	.	.	.	.	.	V57M	0	0	0	0	S	S	S	S	S	S	9362	2992	SRR8567167	PRJNA520805
AUSMDU00012617	.	R229S	D95G	S87R	.	G543S	L421P	A121D	.	V57M	0	0	0	0	R	R	S	S	S	S	11981	Novel	SRR8567162	PRJNA520805
AUSMDU00012618	.	R229S	D95G	S87R	.	G543S	L421P	.	.	V57M	0	0	0	0	S	R	S	S	S	S	11981	Novel	SRR8567161	PRJNA520805
AUSMDU00012619	.	R229S	S91F	D86N	.	.	.	.	.	V57M	1	0	0	0	R	R	S	S	S	S	8143	5624	SRR8567164	PRJNA520805
AUSMDU00012620	.	R229S	.	.	.	.	.	.	.	V57M	0	0	0	0	S	S	S	S	S	S	8122	292	SRR8567163	PRJNA520805
AUSMDU00012621	.	R228S	.	.	.	.	L421P	.	.	.	0	0	0	0	S	S	S	S	S	S	8156	13062	SRR8567160	PRJNA520805
AUSMDU00012622	.	R228S	.	.	.	.	.	.	H553N	V57M	0	0	1	1	S	S	S	S	R	S	9363	995	SRR8567159	PRJNA520805
AUSMDU00012623	.	R228S	.	.	.	.	.	A121N	H553N	V57M	0	0	1	1	S	S	S	S	R	S	9363	Novel	SRR8566559	PRJNA520805
AUSMDU00012624	.	R229S	S91F	D86N	.	.	.	.	.	V57M	1	0	0	0	R	R	S	S	S	S	8143	5624	SRR8566560	PRJNA520805
AUSMDU00012625	.	R228S	.	.	.	.	.	A121N	H553N	V57M	0	0	1	1	S	S	S	S	R	S	9363	5802	SRR8566561	PRJNA520805
AUSMDU00012626	.	R229S	.	.	.	.	.	.	.	V57M	0	0	0	0	S	S	S	S	S	S	11516	13199	SRR8566562	PRJNA520805
AUSMDU00012627	.	R228S	.	.	.	.	L421P	.	H553N	.	0	0	0	0	S	S	S	S	S	S	8156	5441	SRR8566963	PRJNA520805
AUSMDU00012628	.	R229S	D95G	S87R	.	G543S	L421P	A121D	.	V57M	0	0	0	0	R	R	S	S	S	S	11981	Novel	SRR8566564	PRJNA520805
AUSMDU00012629	.	R228S	.	.	.	.	.	.	.	V57M	0	0	0	0	S	S	S	S	S	S	9362	2992	SRR8567080	PRJNA520805
AUSMDU00012630	.	R228S	.	.	.	.	.	A121N	H553N	V57M	0	0	1	1	S	S	S	S	R	S	9363	5802	SRR8567145	PRJNA520805
AUSMDU00012631	.	R229S	D95G	S87R	.	G543S	L421P	A121D	.	V57M	0	0	0	0	R	R	S	S	S	S	11981	Novel	SRR8566974	PRJNA520805
AUSMDU00012632	.	R228S	.	.	.	.	.	A121N	H553N	V57M	0	0	1	1	S	S	S	S	R	S	9363	5802	SRR8566978	PRJNA520805
AUSMDU00012633	.	.	.	.	.	.	.	.	.	.	0	0	0	0	S	S	S	S	S	S	7359	4186	SRR8566498	PRJNA520805
AUSMDU00012634	.	R228S	.	.	.	.	.	.	H553N	V57M	0	0	0	0	S	S	S	S	S	S	11428	Novel	SRR8567044	PRJNA520805
AUSMDU00012635	.	R228S	S91F	.	.	.	.	.	.	V57M	1	0	0	0	R	R	S	S	S	S	8145	Novel	SRR8567043	PRJNA520805
AUSMDU00012636	.	R229S	D95G	.	.	.	L421P	A121D	.	V57M	0	0	0	0	S	R	S	S	S	S	7363	13069	SRR8567042	PRJNA520805
AUSMDU00012637	.	R228S	.	.	.	.	.	A121N	H553N	V57M	0	0	1	1	S	S	S	S	R	S	9363	5802	SRR8567041	PRJNA520805
AUSMDU00012638	.	R228S	.	.	.	.	.	.	H553N	V57M	0	0	0	0	S	S	S	S	S	S	9363	7353	SRR8567040	PRJNA520805
AUSMDU00012639	.	R228S	.	.	.	.	.	.	.	V57M	0	0	0	0	S	S	S	S	S	S	9362	2992	SRR8567039	PRJNA520805
AUSMDU00012640	.	R229S	D95G	S87R	.	.	L421P	.	H553N	V57M	0	0	0	0	R	R	S	S	S	S	1901	Novel	SRR8567038	PRJNA520805
AUSMDU00012641	.	R229S	D95G	S87R	.	G545S	L421P	A121N	.	V57M	0	0	0	0	S	R	S	S	S	S	1901	2212	SRR8567047	PRJNA520805
AUSMDU00008753	.	R228S	.	.	.	.	.	A121N	H553N	V57M	0	0	1	1	S	S	S	S	R	S	9363	5802	SRR8567046	PRJNA520805
AUSMDU00012642	.	R229S	D95G	S87R	.	G543S	L421P	A121D	.	V57M	0	0	0	0	S	R	S	S	S	S	11981	Novel	SRR8566867	PRJNA520805
AUSMDU00012643	.	.	.	.	.	.	.	.	.	.	0	0	0	0	S	S	S	S	S	S	7359	Novel	SRR8566868	PRJNA520805
AUSMDU00012644	.	R228S	.	.	.	.	.	A121N	H553N	V57M	0	0	1	1	S	S	S	S	R	S	9363	5802	SRR8566865	PRJNA520805
AUSMDU00012645	.	R228S	.	.	.	.	.	A121N	H553N	V57M	0	0	1	1	S	S	S	S	R	S	9363	5802	SRR8566866	PRJNA520805
AUSMDU00012646	.	R228S	.	.	.	.	.	.	H553N	V57M	0	0	0	0	S	S	S	S	S	S	11428	Novel	SRR8566871	PRJNA520805
AUSMDU00012647	.	R228S	.	.	.	.	.	A121N	H553N	V57M	0	0	1	1	S	S	S	S	R	S	9363	5802	SRR8566872	PRJNA520805
AUSMDU00012648	.	R229S	D95G	.	.	G545S	L421P	.	.	V57M	0	0	0	0	S	R	S	S	S	S	7363	8436	SRR8566802	PRJNA520805
AUSMDU00012649	.	.	.	.	.	.	.	.	.	.	0	0	0	0	S	S	S	S	S	S	7359	4186	SRR8566870	PRJNA520805
AUSMDU00012650	.	.	.	.	.	.	.	.	.	.	0	0	0	0	S	S	S	S	S	S	7359	4186	SRR8566797	PRJNA520805
AUSMDU00012651	.	.	.	.	.	.	.	.	.	.	0	0	0	0	S	S	S	S	S	S	7359	4186	SRR8566864	PRJNA520805
AUSMDU00012652	.	R228S	D95N	S88P	.	G545S	L421P	A121D	.	V57M	0	0	0	0	R	R	S	S	S	DSC	7363	9341	SRR8566712	PRJNA520805
AUSMDU00012653	.	R228S	.	.	.	.	L421P	.	H553N	.	0	0	0	0	S	S	S	S	S	S	7363	9129	SRR8566711	PRJNA520805
AUSMDU00012654	.	R229S	D95G	S87R	.	G543S	L421P	A121D	.	V57M	0	0	0	0	R	R	S	S	S	S	11981	Novel	SRR8566714	PRJNA520805
AUSMDU00012655	.	R228S	.	.	.	.	L421P	A121D	H553N	V57M	0	0	0	0	R	S	S	S	S	S	1579	5	SRR8566713	PRJNA520805
AUSMDU00008754	.	R228S	.	.	.	.	.	A121N	H553N	V57M	0	0	1	1	S	S	S	S	R	S	9363	5802	SRR8566716	PRJNA520805
AUSMDU00012656	.	R228S	.	.	.	.	L421P	A121D	H553N	V57M	0	0	0	0	R	S	S	S	S	S	1579	5	SRR8566715	PRJNA520805
AUSMDU00012657	.	R228S	.	.	.	.	.	.	H553N	V57M	0	0	0	0	S	S	S	S	S	S	1600	4990	SRR8566718	PRJNA520805
AUSMDU00012658	.	R228S	.	.	.	.	.	.	.	V57M	1	0	0	0	R	S	S	S	S	S	12502	5364	SRR8566717	PRJNA520805
AUSMDU00012659	.	R228S	.	.	.	.	.	.	H553N	V57M	0	0	0	0	S	S	S	S	S	S	11428	Novel	SRR8566710	PRJNA520805
AUSMDU00012660	.	R229S	S91F	D86N	.	.	.	.	.	V57M	1	0	0	0	R	R	S	S	S	S	8143	Novel	SRR8566709	PRJNA520805
AUSMDU00012661	.	R228S	.	.	.	.	L421P	.	.	.	0	0	0	0	S	S	S	S	S	S	8156	5441	SRR8566612	PRJNA520805
AUSMDU00008755	.	R228S	.	.	.	.	.	A121D	H553N	V57M	0	0	1	1	S	S	S	S	R	S	9363	995	SRR8566828	PRJNA520805
AUSMDU00008756	.	R228S	.	.	.	.	.	A121D	H553N	V57M	0	0	1	1	S	S	S	S	R	S	9363	995	SRR8566829	PRJNA520805
AUSMDU00012662	.	R229S	D95G	S87R	.	G543S	L421P	A121D	.	V57M	0	0	0	0	R	R	S	S	S	S	11981	Novel	SRR8566830	PRJNA520805
AUSMDU00012663	.	R229S	S91F	D86N	.	.	.	.	.	V57M	1	0	0	0	R	R	S	S	S	S	8143	5624	SRR8566831	PRJNA520805
AUSMDU00012664	.	R228S	.	.	.	.	.	.	H553N	V57M	0	0	0	0	S	S	S	S	S	S	11428	Novel	SRR8566832	PRJNA520805
AUSMDU00012665	.	R228S	.	.	.	.	.	A121N	H553N	V57M	0	0	1	1	S	S	S	S	S	S	9363	5802	SRR8566833	PRJNA520805
AUSMDU00012666	.	R228S	.	.	.	.	L421P	.	H553N	.	0	0	0	0	S	S	S	S	S	S	8156	5441	SRR8566834	PRJNA520805
AUSMDU00012667	.	R229S	D95G	S87R	.	G543S	L421P	A121D	.	V57M	0	0	0	0	R	R	S	S	S	S	11981	Novel	SRR8567283	PRJNA520805
AUSMDU00012668	.	R229S	S91F	S87R	.	G543S	L421P	A121D	.	V57M	0	0	0	0	R	R	S	S	S	S	10314	16020	SRR8567284	PRJNA520805
AUSMDU00012669	.	R228S	.	.	.	.	.	.	H553N	V57M	0	0	0	0	S	S	S	S	S	S	9363	Novel	SRR8567018	PRJNA520805
AUSMDU00012670	.	R229S	D95G	S87R	.	G543S	L421P	A121D	.	V57M	0	0	0	0	R	R	S	S	S	S	11981	Novel	SRR8567017	PRJNA520805
AUSMDU00012671	.	R228S	.	.	.	.	L421P	A121D	H553N	V57M	0	0	0	0	R	S	S	S	S	S	1579	5	SRR8567016	PRJNA520805
AUSMDU00012672	.	R229S	S91F	D86N	.	.	.	.	.	V57M	1	0	0	0	R	R	S	S	S	S	8143	5624	SRR8567015	PRJNA520805
AUSMDU00008757	.	R228S	.	.	.	.	.	A121N	H553N	V57M	0	0	1	1	S	S	S	S	R	S	9363	5802	SRR8567014	PRJNA520805
AUSMDU00012673	.	R229S	S91F	S87R	.	.	.	.	.	V57M	0	0	0	0	S	R	S	S	S	S	8143	Novel	SRR8567013	PRJNA520805
AUSMDU00012674	.	R229S	D95G	.	.	G545S	L421P	.	.	V57M	0	0	0	0	S	R	S	S	S	S	7363	8436	SRR8567012	PRJNA520805
AUSMDU00012675	.	R229S	D95G	S87R	.	G543S	L421P	.	.	V57M	0	0	0	0	R	R	S	S	S	S	11981	Novel	SRR8567011	PRJNA520805
AUSMDU00012676	.	R229S	.	.	.	.	.	.	.	V57M	0	0	0	0	S	S	S	S	S	S	8122	292	SRR8567020	PRJNA520805
AUSMDU00012677	.	R229S	.	.	.	.	.	.	.	V57M	0	0	0	0	S	S	S	S	S	S	8122	292	SRR8567019	PRJNA520805
AUSMDU00012678	.	R228S	.	.	.	.	.	A121N	H553N	V57M	0	0	1	1	S	S	S	S	S	S	9363	5802	SRR8566534	PRJNA520805
AUSMDU00012679	.	R228S	.	.	.	.	.	.	.	V57M	0	0	0	0	S	S	S	S	S	S	9362	2992	SRR8566535	PRJNA520805
AUSMDU00012680	.	R228S	.	.	.	.	.	.	.	V57M	0	0	0	0	S	S	S	S	S	S	9362	2992	SRR8566532	PRJNA520805
AUSMDU00012681	.	R229S	.	.	.	.	.	.	.	V57M	0	0	0	0	S	S	S	S	S	S	8122	292	SRR8566533	PRJNA520805
AUSMDU00012682	.	R228S	.	.	.	.	.	A121N	H553N	V57M	0	0	1	1	S	S	S	S	R	S	9363	5802	SRR8566538	PRJNA520805
AUSMDU00012683	.	R228S	.	.	.	.	.	.	H553N	V57M	0	0	0	0	S	S	S	S	S	S	11428	9897	SRR8566539	PRJNA520805
AUSMDU00012684	.	R229S	S91F	D86N	.	.	.	.	.	V57M	1	1	0	0	R	R	HLR	S	S	S	1587	Novel	SRR8566536	PRJNA520805
AUSMDU00012685	.	.	.	.	.	.	.	.	.	V57M	0	1	0	0	S	S	HLR	S	S	S	-	Novel	SRR8566537	PRJNA520805
AUSMDU00012686	.	R228S	.	.	.	.	.	.	H553N	V57M	0	0	0	0	S	S	S	S	S	S	9363	7353	SRR8566540	PRJNA520805
AUSMDU00008758	.	R228S	.	.	.	.	.	.	H553N	V57M	0	0	1	1	S	S	S	S	R	S	9363	995	SRR8566541	PRJNA520805
AUSMDU00008759	.	R228S	.	.	.	.	.	.	H553N	V57M	0	0	1	1	S	S	S	S	R	S	9363	995	SRR8566804	PRJNA520805
AUSMDU00012687	.	R228S	.	.	.	.	L421P	.	.	.	0	0	0	0	S	S	S	S	S	S	8156	5441	SRR8566803	PRJNA520805
AUSMDU00012688	.	R229S	D95G	S87R	.	G543S	L421P	A121D	.	V57M	0	0	0	0	R	R	S	S	S	S	11981	Novel	SRR8566806	PRJNA520805
AUSMDU00008760	.	R228S	.	.	.	.	.	A121N	H553N	V57M	0	0	1	1	S	S	S	S	R	S	9363	5802	SRR8566805	PRJNA520805
AUSMDU00012689	.	R229S	S91F	S87R	.	.	.	.	.	V57M	0	0	0	0	S	R	S	S	S	S	8143	Novel	SRR8566808	PRJNA520805
AUSMDU00012690	.	.	.	.	.	.	.	.	.	.	0	0	0	0	S	S	S	S	S	S	7359	4186	SRR8566807	PRJNA520805
AUSMDU00012691	.	R228S	.	.	.	.	.	.	.	V57M	1	0	0	0	R	S	S	S	S	S	10622	14760	SRR8566810	PRJNA520805
AUSMDU00008761	.	R228S	.	.	.	.	.	A121N	H553N	V57M	0	0	1	1	S	S	S	S	R	S	9363	5802	SRR8566809	PRJNA520805
AUSMDU00012692	.	R228S	.	.	.	.	.	.	H553N	V57M	0	0	0	0	S	S	S	S	S	S	9363	8709	SRR8566812	PRJNA520805
AUSMDU00012693	.	R228S	.	.	.	.	.	.	.	V57M	1	0	0	0	R	S	S	S	S	S	10622	14760	SRR8566811	PRJNA520805
AUSMDU00012694	.	R228S	.	.	.	.	.	.	.	V57M	1	0	0	0	R	S	S	S	S	S	10622	14760	SRR8567189	PRJNA520805
AUSMDU00012695	.	.	.	.	.	.	.	.	.	.	0	0	0	0	S	S	S	S	S	S	7359	4186	SRR8567190	PRJNA520805
AUSMDU00012957	.	.	.	.	.	.	.	.	.	.	0	0	0	0	S	S	S	S	S	S	7359	4186	SRR8567191	PRJNA520805
AUSMDU00012958	.	R228S	.	.	.	.	.	A121N	H553N	V57M	0	0	1	1	S	S	S	S	S	S	9363	5802	SRR8567192	PRJNA520805
AUSMDU00012811	.	R228S	.	.	.	.	.	.	.	V57M	0	0	0	0	S	S	S	S	S	S	9362	2992	SRR8567185	PRJNA520805
AUSMDU00012812	.	R228S	.	.	.	.	L421P	A121D	H553N	V57M	0	0	0	0	R	S	S	S	S	S	1579	5	SRR8567186	PRJNA520805
AUSMDU00012813	.	R229S	S91F	S87R	.	.	.	.	.	V57M	0	0	0	0	S	R	S	S	S	S	8143	Novel	SRR8567045	PRJNA520805
AUSMDU00012814	.	R229S	S91F	D86N	.	.	.	.	.	V57M	0	0	0	0	S	R	S	S	S	S	8143	5624	SRR8567188	PRJNA520805
AUSMDU00012815	.	R228S	.	.	.	.	.	.	.	V57M	1	0	0	0	R	S	S	S	S	S	10622	14760	SRR8567196	PRJNA520805
AUSMDU00012816	.	.	.	.	.	.	.	.	.	.	0	0	0	0	S	S	S	S	S	S	7359	4186	SRR8567197	PRJNA520805
AUSMDU00012817	.	R229S	S91F	D86N	.	.	.	.	.	V57M	1	0	0	0	R	R	S	S	S	S	8143	5624	SRR8566938	PRJNA520805
AUSMDU00012818	.	R228S	.	.	.	.	.	.	H553N	V57M	0	0	0	0	S	S	S	S	S	S	11428	Novel	SRR8566937	PRJNA520805
AUSMDU00012819	.	R229S	.	.	.	.	.	.	.	V57M	0	0	0	0	S	S	S	S	S	S	8122	292	SRR8566936	PRJNA520805
AUSMDU00012820	.	R228S	.	.	.	.	L421P	A121D	H553N	V57M	0	0	0	0	R	S	S	S	S	S	1579	5	SRR8566935	PRJNA520805
AUSMDU00008762	.	R228S	.	.	.	.	.	A121N	H553N	V57M	0	0	1	1	S	S	S	S	R	S	9363	5802	SRR8566942	PRJNA520805
AUSMDU00012821	.	.	.	.	.	.	.	.	.	.	0	0	0	0	S	S	S	S	S	S	7359	4186	SRR8566941	PRJNA520805
AUSMDU00012822	.	R228S	.	.	.	.	.	.	H553N	V57M	0	0	0	0	S	S	S	S	S	S	11428	Novel	SRR8566940	PRJNA520805
AUSMDU00012823	.	R229S	S91F	S87R	.	.	.	.	.	V57M	0	0	0	0	S	R	S	S	S	S	8143	13729	SRR8566939	PRJNA520805
AUSMDU00008763	.	R228S	.	.	.	.	.	A121N	H553N	V57M	0	0	1	1	S	S	S	S	R	S	9363	8300	SRR8566946	PRJNA520805
AUSMDU00012824	.	R228S	.	.	.	.	.	A121N	H553N	V57M	0	0	1	1	S	S	S	S	R	S	9363	5802	SRR8566945	PRJNA520805
AUSMDU00012825	.	R228S	.	.	.	.	L421P	.	.	.	0	0	0	0	S	S	S	S	S	S	8156	5441	SRR8567007	PRJNA520805
AUSMDU00012826	.	R229S	D95G	S87R	.	G543S	L421P	.	.	V57M	0	0	0	0	R	R	S	S	S	S	1901	12618	SRR8567010	PRJNA520805
AUSMDU00012827	.	R228S	S91F	S87R	.	.	.	.	.	V57M	0	0	0	0	S	R	S	S	S	S	8143	Novel	SRR8567133	PRJNA520805
AUSMDU00008764	.	R228S	.	.	.	.	.	A121N	H553N	V57M	0	0	1	1	S	S	S	S	R	S	9363	5802	SRR8567134	PRJNA520805
AUSMDU00012828	.	R229S	S91F	D86N	.	.	.	.	.	V57M	1	0	0	0	R	R	S	S	S	S	8143	5624	SRR8567131	PRJNA520805
AUSMDU00012829	.	R229S	D95G	.	.	G545S	L421P	.	.	V57M	0	0	0	0	S	R	S	S	S	S	7363	Novel	SRR8567132	PRJNA520805
AUSMDU00012830	.	.	.	.	.	.	.	.	.	.	0	0	0	0	S	S	S	S	S	S	7359	4186	SRR8567129	PRJNA520805
AUSMDU00012831	.	R228S	.	.	.	.	.	A121N	H553N	V57M	0	0	1	1	S	S	S	S	R	S	9363	5802	SRR8567130	PRJNA520805
AUSMDU00012832	.	.	.	.	.	.	.	.	.	.	0	0	0	0	S	S	S	S	S	S	7359	4186	SRR8567005	PRJNA520805
AUSMDU00012833	.	R228S	.	.	.	.	L421P	.	.	.	0	0	0	0	S	S	S	S	S	S	8156	13062	SRR8567006	PRJNA520805
AUSMDU00012834	.	R228S	.	.	.	.	.	A121N	H553N	V57M	0	0	1	1	S	S	S	S	R	S	9363	5802	SRR8566686	PRJNA520805
AUSMDU00012835	.	R228S	.	.	.	.	L421P	.	.	.	0	0	0	0	S	S	S	S	S	S	8156	5441	SRR8566685	PRJNA520805
AUSMDU00012836	.	R229S	S91F	S87R	.	.	.	.	H553N	V57M	0	0	0	0	S	R	S	S	S	S	9362	9208	SRR8566688	PRJNA520805
AUSMDU00012837	.	R228S	.	.	.	.	.	A121N	H553N	V57M	0	0	1	1	S	S	S	S	R	S	9363	5802	SRR8566687	PRJNA520805
AUSMDU00012838	.	R229S	S91F	D86N	.	.	.	.	.	V57M	1	0	0	0	R	R	S	S	S	S	8143	5624	SRR8566682	PRJNA520805
AUSMDU00012839	.	R228S	.	.	.	.	.	A121N	H553N	V57M	0	0	1	1	S	S	S	S	R	S	9363	5802	SRR8566681	PRJNA520805
AUSMDU00012840	.	R228S	.	.	.	.	.	.	H553N	V57M	0	0	0	0	S	S	S	S	S	S	11864	5049	SRR8567269	PRJNA520805
AUSMDU00012841	.	R228S	.	.	.	.	L421P	A121D	H553N	V57M	0	0	0	0	R	S	S	S	S	S	1579	5	SRR8566683	PRJNA520805
AUSMDU00012842	.	R228S	.	.	.	.	.	.	H553N	V57M	0	0	0	0	S	S	S	S	S	S	11428	Novel	SRR8566678	PRJNA520805
AUSMDU00012843	.	R229S	S91F	D86N	.	.	.	.	.	V57M	1	0	0	0	R	R	S	S	S	S	8143	5624	SRR8566677	PRJNA520805
AUSMDU00012844	.	.	.	.	.	.	.	.	.	.	0	0	0	0	S	S	S	S	S	S	-	2670	SRR8566652	PRJNA520805
AUSMDU00012845	.	R228S	.	.	.	.	L421P	A121D	H553N	V57M	0	0	0	0	R	S	S	S	S	S	1579	5	SRR8566653	PRJNA520805
AUSMDU00008765	.	R228S	.	.	.	.	.	A121N	H553N	V57M	0	0	1	1	S	S	S	S	R	S	9363	5802	SRR8566654	PRJNA520805
AUSMDU00012846	.	R228S	.	.	.	.	.	A121N	H553N	V57M	0	0	1	1	S	S	S	S	R	S	9363	5802	SRR8566655	PRJNA520805
AUSMDU00012847	.	R229S	D95G	D86N	G45D	P552S	L421P	A121D	H553N	V57M	0	0	0	0	R	R	S	S	S	S	7827	2318	SRR8566656	PRJNA520805
AUSMDU00012848	.	R228S	.	.	.	.	.	A121N	H553N	V57M	0	0	1	1	S	S	S	S	S	S	9363	5802	SRR8566657	PRJNA520805
AUSMDU00012849	.	R228S	.	.	.	.	L421P	A121D	H553N	V57M	0	0	0	0	R	S	S	S	S	DSC	1579	5	SRR8566658	PRJNA520805
AUSMDU00012850	.	R228S	.	.	.	.	L421P	.	.	.	0	0	0	0	S	S	S	S	S	S	8156	13062	SRR8566659	PRJNA520805
AUSMDU00012851	.	R228S	.	.	.	.	.	.	H553N	V57M	0	0	0	0	S	S	S	S	S	S	11428	Novel	SRR8566660	PRJNA520805
AUSMDU00012852	.	R228S	.	.	.	.	.	.	.	V57M	0	0	0	0	S	S	S	S	S	S	11975	Novel	SRR8566661	PRJNA520805
AUSMDU00012853	.	R229S	S91F	D86N	.	.	.	.	.	V57M	1	0	0	0	R	R	S	S	S	S	1582	5624	SRR8566760	PRJNA520805
AUSMDU00012854	.	R229S	.	.	.	.	.	A121D	.	V57M	0	1	0	0	S	S	HLR	S	S	S	1599	11461	SRR8566759	PRJNA520805
AUSMDU00012855	.	R228S	.	.	.	.	.	A121N	H553N	V57M	0	0	1	1	S	S	S	S	R	S	9363	5802	SRR8566758	PRJNA520805
AUSMDU00012856	.	.	.	.	.	.	.	.	.	.	0	0	0	0	S	S	S	S	S	S	7359	4186	SRR8566757	PRJNA520805
AUSMDU00012857	.	R228S	.	.	.	.	.	A121N	H553N	V57M	0	0	1	1	S	S	S	S	R	S	9363	5802	SRR8566884	PRJNA520805
AUSMDU00012858	.	R228S	.	.	.	.	.	.	H553N	V57M	0	0	0	0	S	S	S	S	S	S	11428	Novel	SRR8566883	PRJNA520805
AUSMDU00008766	C2597T	R228S	.	.	.	.	.	A121D	.	V57M	1	0	0	0	R	S	S	S	R	S	1584	6747	SRR8566882	PRJNA520805
AUSMDU00012859	.	R228S	.	.	.	.	L421P	A121D	H553N	V57M	0	0	0	0	R	S	S	S	S	S	1579	5	SRR8566881	PRJNA520805
AUSMDU00012959	.	R229S	.	.	.	.	.	.	.	V57M	0	0	0	0	S	S	S	S	S	S	12905	Novel	SRR8566880	PRJNA520805
AUSMDU00012960	.	R229S	D95G	S87R	.	G543S	L421P	A121D	.	V57M	0	0	0	0	R	R	S	S	S	S	1901	1367	SRR8566879	PRJNA520805
AUSMDU00012961	.	R229S	S91F	D86N	.	.	.	.	.	V57M	1	0	0	0	R	R	S	S	S	S	8143	Novel	SRR8567051	PRJNA520805
AUSMDU00012962	.	R228S	.	.	.	.	L421P	.	.	V57M	0	0	0	0	S	S	S	S	S	S	1584	Novel	SRR8567050	PRJNA520805
AUSMDU00012963	.	R228S	.	.	.	.	.	.	H553N	V57M	0	0	0	0	S	S	S	S	S	S	11428	Novel	SRR8567049	PRJNA520805
AUSMDU00008767	.	R228S	.	.	.	.	.	A121N	H553N	V57M	0	0	1	1	S	S	S	S	R	S	9363	5802	SRR8567048	PRJNA520805
AUSMDU00012964	.	R228S	.	.	.	.	.	.	H553N	V57M	0	0	0	0	S	S	S	S	S	S	11428	10481	SRR8567055	PRJNA520805
AUSMDU00008768	.	R228S	.	.	.	.	.	.	H553N	V57M	0	0	1	1	S	S	S	S	R	S	9363	995	SRR8567054	PRJNA520805
AUSMDU00012965	.	R229S	S91F	.	.	A502V	.	.	H553N	V57M	1	1	0	0	R	R	HLR	S	S	S	-	3478	SRR8567053	PRJNA520805
AUSMDU00008769	.	R228S	.	.	.	.	.	A121N	H553N	V57M	0	0	1	1	S	S	S	S	R	S	9363	5802	SRR8567052	PRJNA520805
AUSMDU00008770	.	R228S	.	.	.	.	.	A121N	H553N	V57M	0	0	1	1	S	S	S	S	R	S	9363	5802	SRR8567059	PRJNA520805
AUSMDU00012966	.	R228S	D95N	S88P	.	G545S	L421P	A121D	.	V57M	0	0	0	0	R	R	S	S	S	DSC	7363	9341	SRR8567058	PRJNA520805
AUSMDU00012967	.	R228S	D95N	S88P	.	G545S	L421P	A121D	.	V57M	0	0	0	0	R	R	S	S	S	S	7363	9341	SRR8566877	PRJNA520805
AUSMDU00012968	.	R228S	.	.	.	.	.	.	.	V57M	0	0	0	0	S	S	S	S	S	S	9362	2992	SRR8566878	PRJNA520805
AUSMDU00012969	.	.	.	.	.	.	.	.	.	.	0	0	0	0	S	S	S	S	S	S	7359	4186	SRR8566820	PRJNA520805
AUSMDU00012970	.	R229S	S91F	D86N	.	.	.	.	.	V57M	1	0	0	0	R	R	S	S	S	S	8143	5624	SRR8567157	PRJNA520805
AUSMDU00012971	.	R229S	.	.	.	.	.	.	.	V57M	0	0	0	0	S	S	S	S	S	S	8122	292	SRR8566873	PRJNA520805
AUSMDU00012972	.	R229S	D95G	S87R	.	G543S	L421P	A121D	.	V57M	0	0	0	0	R	R	S	S	S	S	1901	11086	SRR8566874	PRJNA520805
AUSMDU00012973	.	R229S	S91F	D86N	.	.	.	.	.	V57M	1	0	0	0	R	R	S	S	S	S	8143	5624	SRR8566875	PRJNA520805
AUSMDU00012974	.	R229S	S91F	.	.	.	L421P	.	H553N	V57M	1	1	0	0	R	R	HLR	S	S	S	1588	Novel	SRR8566876	PRJNA520805
AUSMDU00012975	.	R228S	.	.	.	.	.	.	H553N	V57M	0	0	0	0	S	S	S	S	S	S	11428	13385	SRR8567037	PRJNA520805
AUSMDU00012976	.	R228S	.	.	.	.	L421P	.	.	.	0	0	0	0	S	S	S	S	S	S	8156	13062	SRR8567187	PRJNA520805
AUSMDU00012977	.	R229S	D95G	S87R	.	G545S	L421P	A121N	.	V57M	0	0	0	0	R	R	S	S	S	S	1901	1407	SRR8567182	PRJNA520805
AUSMDU00012727	.	R229S	D95G	S87I	.	.	.	.	H553N	V57M	0	1	0	0	S	R	HLR	S	S	S	8145	Novel	SRR8567181	PRJNA520805
AUSMDU00012728	.	R228S	.	.	G45D	.	.	A121D	H553N	V57M	0	0	0	0	S	S	S	S	R	S	1580	Novel	SRR8567184	PRJNA520805
AUSMDU00012729	.	R228S	D95G	S87I	.	.	.	.	H553N	V57M	0	1	0	0	S	R	HLR	S	S	S	6723	Novel	SRR8567183	PRJNA520805
AUSMDU00012730	.	R228S	S91F	.	.	.	.	.	.	V57M	1	0	0	0	R	R	S	S	S	S	8145	Novel	SRR8567178	PRJNA520805
AUSMDU00012731	.	.	.	.	.	.	.	.	.	.	0	0	0	0	S	S	S	S	S	S	7359	4186	SRR8567177	PRJNA520805
AUSMDU00012732	.	R229S	D95G	.	.	.	L421P	A121D	.	V57M	0	0	0	0	R	R	S	S	S	S	-	Novel	SRR8566908	PRJNA520805
AUSMDU00012733	.	.	.	.	.	.	.	.	.	.	0	0	0	0	S	S	S	S	S	S	7359	4186	SRR8567179	PRJNA520805
AUSMDU00012734	.	R229S	D95G	.	.	.	L421P	A121D	.	V57M	0	0	0	0	R	R	S	S	S	S	7363	2400	SRR8567171	PRJNA520805
AUSMDU00008771	.	R228S	.	.	.	.	.	A121N	H553N	V57M	0	0	1	1	S	S	S	S	R	S	9363	5802	SRR8567173	PRJNA520805
AUSMDU00012735	.	R228S	.	.	.	.	L421P	.	.	.	0	0	0	0	S	S	S	S	S	S	8156	5441	SRR8566994	PRJNA520805
AUSMDU00012736	.	R228S	.	.	.	.	.	.	H553N	V57M	0	0	0	0	S	S	S	S	S	S	1600	4990	SRR8566574	PRJNA520805
AUSMDU00008772	.	R228S	.	.	.	.	.	A121N	H553N	V57M	0	0	1	1	R	S	S	S	R	S	9363	5802	SRR8566571	PRJNA520805
AUSMDU00012737	.	R228S	.	.	.	.	.	.	H553N	V57M	0	0	0	0	S	S	S	S	S	S	1600	4990	SRR8566572	PRJNA520805
AUSMDU00012738	.	R228S	.	.	.	.	L421P	.	.	.	0	0	0	0	S	S	S	S	S	S	8156	5441	SRR8566569	PRJNA520805
AUSMDU00012860	.	R229S	D95G	.	.	.	.	.	.	V57M	1	0	0	0	R	R	S	S	S	S	11249	Novel	SRR8566570	PRJNA520805
AUSMDU00012861	.	R229S	S91F	S87R	.	.	.	.	.	V57M	0	0	0	0	S	R	S	S	S	S	8143	Novel	SRR8566567	PRJNA520805
AUSMDU00012862	.	R229S	D95G	S87R	.	G543S	L421P	A121D	.	V57M	0	0	0	0	R	R	S	S	S	S	11981	Novel	SRR8566568	PRJNA520805
AUSMDU00012863	.	.	.	.	.	.	.	.	.	.	0	0	0	0	S	S	S	S	S	S	7359	4186	SRR8566565	PRJNA520805
AUSMDU00012864	.	.	.	.	.	.	.	.	.	.	0	0	0	0	S	S	S	S	S	S	7359	14921	SRR8566566	PRJNA520805
AUSMDU00012865	.	R228S	.	.	.	.	.	.	H553N	V57M	0	0	0	0	S	S	S	S	S	S	9363	Novel	SRR8567128	PRJNA520805
AUSMDU00012866	.	R229S	S91F	D86N	.	.	L421P	.	H553N	V57M	1	0	0	0	R	R	S	S	S	S	1588	Novel	SRR8567127	PRJNA520805
AUSMDU00012867	.	R228S	.	.	.	.	.	.	H553N	V57M	0	0	0	0	S	S	S	S	S	S	9363	Novel	SRR8567126	PRJNA520805
AUSMDU00012868	.	R228S	.	.	.	.	.	.	H553N	V57M	0	0	0	0	S	S	S	S	S	S	9363	Novel	SRR8567125	PRJNA520805
AUSMDU00012869	.	R228S	.	.	.	.	.	A121N	H553N	V57M	0	0	1	1	S	S	S	S	R	S	9363	8241	SRR8567124	PRJNA520805
AUSMDU00012870	.	R229S	D95G	S87R	.	G543S	L421P	A121D	.	V57M	0	0	0	0	R	R	S	S	S	S	11981	Novel	SRR8567123	PRJNA520805
AUSMDU00012871	.	R228S	.	.	.	.	L421P	A121D	H553N	V57M	0	0	0	0	R	S	S	S	S	S	1579	5	SRR8567122	PRJNA520805
AUSMDU00012872	.	R228S	.	.	.	.	.	.	H553N	V57M	0	0	0	0	S	S	S	S	S	S	11428	Novel	SRR8567121	PRJNA520805
AUSMDU00012873	.	R229S	S91F	S87R	.	.	.	.	.	V57M	0	0	0	0	S	R	S	S	S	S	8143	13384	SRR8567136	PRJNA520805
AUSMDU00012874	.	R228S	.	.	.	.	.	A121N	H553N	V57M	0	0	1	1	S	S	S	S	S	S	9363	5802	SRR8567135	PRJNA520805
AUSMDU00012875	.	R228S	.	.	.	.	.	.	.	V57M	0	0	0	0	S	S	S	S	S	S	9362	2992	SRR8566927	PRJNA520805
AUSMDU00012876	.	R229S	S91F	D86N	.	.	.	.	.	V57M	1	0	0	0	R	R	S	S	S	S	8143	5624	SRR8566543	PRJNA520805
AUSMDU00012877	.	R229S	D95G	S87R	.	G543S	L421P	A121D	.	V57M	0	0	0	0	R	R	S	S	S	S	11981	Novel	SRR8566929	PRJNA520805
AUSMDU00012878	.	R228S	.	.	.	.	L421P	.	H553N	.	0	0	0	0	S	S	S	S	S	S	8156	5441	SRR8566930	PRJNA520805
AUSMDU00012879	.	R228S	.	.	.	.	.	.	H553N	V57M	0	0	0	0	S	S	S	S	S	S	11428	Novel	SRR8566931	PRJNA520805
AUSMDU00012880	.	R229S	S91F	D86N	.	.	.	.	.	V57M	0	0	0	0	S	R	S	S	S	S	8143	5624	SRR8566932	PRJNA520805
AUSMDU00012881	.	R229S	S91F	D86N	.	.	.	.	.	V57M	1	0	0	0	R	R	S	S	S	S	8143	5624	SRR8566933	PRJNA520805
AUSMDU00012882	.	R229S	D95G	.	.	G545S	L421P	.	.	V57M	0	0	0	0	S	R	S	S	S	S	7363	Novel	SRR8566934	PRJNA520805
AUSMDU00012883	.	R228S	.	.	.	.	.	.	H553N	V57M	0	0	0	0	S	S	S	S	S	S	11428	Novel	SRR8566919	PRJNA520805
AUSMDU00008773	.	R228S	.	.	.	.	.	.	H553N	V57M	0	0	1	1	S	S	S	S	R	S	9363	995	SRR8566525	PRJNA520805
AUSMDU00012884	.	R229S	S91F	D86N	.	.	.	.	.	V57M	1	1	0	0	R	R	HLR	S	S	S	1587	15857	SRR8566596	PRJNA520805
AUSMDU00012885	.	R229S	D95G	S87R	.	G543S	L421P	A121D	.	V57M	0	0	0	0	R	R	S	S	S	S	11981	Novel	SRR8566591	PRJNA520805
AUSMDU00012886	.	R228S	S91F	S87R	.	.	.	.	.	V57M	0	0	0	0	S	R	S	S	S	S	8143	Novel	SRR8566822	PRJNA520805
AUSMDU00012887	.	R228S	.	.	.	.	L421P	A121D	H553N	V57M	0	0	0	0	R	S	S	S	S	S	1579	Novel	SRR8566821	PRJNA520805
AUSMDU00012978	.	.	.	.	.	.	.	.	.	.	0	0	0	0	S	S	S	S	S	S	7359	4186	SRR8566824	PRJNA520805
AUSMDU00012979	.	.	.	.	.	.	.	.	.	.	0	0	0	0	S	S	S	S	S	S	7359	6767	SRR8566823	PRJNA520805
AUSMDU00012980	.	R229S	D95G	S87R	.	G543S	L421P	A121D	.	V57M	0	0	0	0	S	R	S	S	S	S	11981	Novel	SRR8566826	PRJNA520805
AUSMDU00012981	.	R229S	S91F	D86N	.	.	.	.	.	V57M	0	0	0	0	S	R	S	S	S	S	8143	5624	SRR8566825	PRJNA520805
AUSMDU00012982	.	R229S	S91F	D86N	.	.	.	.	.	V57M	1	0	0	0	R	R	S	S	S	S	8143	13729	SRR8567225	PRJNA520805
AUSMDU00012983	.	R228S	.	.	.	.	.	.	H553N	V57M	0	0	0	0	S	S	S	S	S	S	11864	4684	SRR8566827	PRJNA520805
AUSMDU00012984	.	R228S	.	.	.	.	.	A121D	H553N	V57M	0	0	1	1	S	S	S	S	S	S	9363	995	SRR8566675	PRJNA520805
AUSMDU00012985	.	R228S	.	.	.	.	.	A121D	H553N	V57M	0	0	1	1	S	S	S	S	S	S	9363	995	SRR8566676	PRJNA520805
AUSMDU00012986	.	R228S	.	.	.	.	L421P	A121D	H553N	V57M	0	0	0	0	R	S	S	S	S	S	1579	5	SRR8566673	PRJNA520805
AUSMDU00012987	.	R228S	.	.	.	.	.	.	H553N	V57M	0	0	0	0	S	S	S	S	S	S	11428	Novel	SRR8566674	PRJNA520805
AUSMDU00012988	.	R229S	.	D86N	.	.	.	.	.	V57M	0	0	0	0	S	S	S	S	S	S	13480	Novel	SRR8566679	PRJNA520805
AUSMDU00012989	.	R228S	.	.	.	.	.	.	H553N	V57M	0	0	0	0	S	S	S	S	S	S	9363	Novel	SRR8566680	PRJNA520805
AUSMDU00012990	.	R228S	.	.	.	.	.	.	H553N	V57M	0	0	0	0	S	S	S	S	S	S	9363	8709	SRR8567255	PRJNA520805
AUSMDU00012991	.	R229S	D95G	.	.	G545S	L421P	.	.	V57M	0	0	0	0	S	R	S	S	S	S	7363	Novel	SRR8567256	PRJNA520805
AUSMDU00012992	.	.	.	.	.	.	.	.	.	.	0	0	0	0	S	S	S	S	S	S	7359	4186	SRR8567268	PRJNA520805
AUSMDU00012993	.	R228S	.	.	.	.	.	.	H553N	V57M	0	0	0	0	S	S	S	S	S	S	11428	10481	SRR8566684	PRJNA520805
AUSMDU00012994	.	R228S	.	.	.	.	.	.	H553N	V57M	0	0	0	0	S	S	S	S	S	S	11428	Novel	SRR8566847	PRJNA520805
AUSMDU00012995	.	R228S	.	.	.	.	.	A121N	H553N	V57M	0	0	1	1	S	S	S	S	S	S	9363	5802	SRR8566846	PRJNA520805
AUSMDU00012996	.	R228S	.	.	.	.	L421P	A121D	H553N	V57M	0	0	0	0	S	S	S	S	S	S	11999	995	SRR8566845	PRJNA520805
AUSMDU00012997	.	R229S	S91F	D86N	.	.	.	.	.	V57M	1	0	0	0	R	R	S	S	S	S	8143	5624	SRR8566844	PRJNA520805
AUSMDU00012998	.	R228S	.	.	.	.	.	.	.	V57M	0	0	0	0	S	S	S	S	S	S	9362	2992	SRR8566851	PRJNA520805
AUSMDU00012999	.	R229S	S91F	D86N	.	.	.	.	.	V57M	1	0	0	0	R	R	S	S	S	S	8143	5624	SRR8566850	PRJNA520805
AUSMDU00013000	.	R229S	S91F	D86N	.	.	.	.	.	V57M	1	0	0	0	R	R	S	S	S	S	8143	13729	SRR8566849	PRJNA520805
AUSMDU00013001	.	R229S	D95G	.	.	.	L421P	A121D	.	V57M	0	0	0	0	R	R	S	S	S	S	7363	2400	SRR8566848	PRJNA520805
AUSMDU00008774	.	R228S	.	.	.	.	.	A121D	H553N	V57M	0	0	1	1	S	S	S	S	R	S	9363	995	SRR8566839	PRJNA520805
AUSMDU00013002	.	R229S	S91F	S87R	.	.	.	.	.	V57M	0	0	0	0	S	R	S	S	S	S	8143	Novel	SRR8566838	PRJNA520805
AUSMDU00013003	.	R229S	D95G	S87R	.	G543S	L421P	A121D	.	V57M	0	0	0	0	R	R	S	S	S	S	11981	Novel	SRR8566773	PRJNA520805
AUSMDU00013004	.	R229S	.	.	.	.	.	.	.	V57M	0	0	0	0	S	S	S	S	S	S	8122	292	SRR8566777	PRJNA520805
AUSMDU00013005	.	R229S	D95G	S87R	.	G543S	L421P	A121D	.	V57M	0	0	0	0	R	R	S	S	S	S	11981	Novel	SRR8566706	PRJNA520805
AUSMDU00013006	.	R228S	.	.	.	.	L421P	.	.	.	0	0	0	0	S	S	S	S	S	S	8156	5441	SRR8566707	PRJNA520805
AUSMDU00013007	.	R229S	S91F	S87R	G45D	A502V	L421P	G120K	.	V57M	1	1	0	0	R	R	HLR	S	S	S	7822	Novel	SRR8566700	PRJNA520805
AUSMDU00013008	.	R228S	.	.	.	.	.	.	H553N	V57M	0	0	0	0	S	S	S	S	S	S	9363	5049	SRR8566701	PRJNA520805
AUSMDU00008775	.	R228S	.	.	.	.	.	.	H553N	V57M	0	0	1	1	S	S	S	S	R	S	9363	995	SRR8566702	PRJNA520805
AUSMDU00013009	.	R229S	D95G	S87R	.	G543S	L421P	A121D	.	V57M	0	0	0	0	R	R	S	S	S	S	11981	Novel	SRR8566703	PRJNA520805
AUSMDU00013010	.	R228S	.	.	.	.	.	.	.	V57M	1	0	0	0	R	S	S	S	S	S	10622	14760	SRR8566862	PRJNA520805
AUSMDU00013011	.	R228S	S91F	.	.	A502V	.	.	H553N	V57M	1	1	0	0	R	R	HLR	S	S	S	7823	Novel	SRR8566697	PRJNA520805
AUSMDU00013012	.	R229S	S91F	D86N	.	.	.	.	.	V57M	1	0	0	0	R	R	S	S	S	S	8143	5624	SRR8566616	PRJNA520805
AUSMDU00013013	.	R229S	S91F	.	.	.	L421P	.	H553N	V57M	1	1	0	0	R	R	HLR	S	S	S	1596	Novel	SRR8566617	PRJNA520805
AUSMDU00013014	.	R228S	.	.	.	.	.	.	H553N	V57M	0	0	0	0	S	S	S	S	S	S	9363	8709	SRR8566614	PRJNA520805
AUSMDU00013015	.	.	.	.	.	.	.	.	.	.	0	0	0	0	S	S	S	S	S	S	7359	4186	SRR8566615	PRJNA520805
AUSMDU00013016	.	R228S	.	.	.	.	.	.	H553N	V57M	0	0	0	0	S	S	S	S	S	S	9363	Novel	SRR8566620	PRJNA520805
AUSMDU00013017	.	R229S	S91F	D86N	.	.	.	.	.	V57M	0	0	0	0	S	R	S	S	S	S	8143	5624	SRR8566621	PRJNA520805
AUSMDU00013018	.	R229S	S91F	D86N	.	.	.	.	.	V57M	1	0	0	0	R	R	S	S	S	S	8143	5624	SRR8566618	PRJNA520805
AUSMDU00013019	.	R228S	.	.	.	.	.	.	H553N	V57M	0	0	0	0	S	S	S	S	S	S	11428	10481	SRR8566619	PRJNA520805
AUSMDU00013020	.	R229S	D95G	S87R	.	G543S	L421P	A121D	.	V57M	0	0	0	0	S	R	S	S	S	S	11981	Novel	SRR8566610	PRJNA520805
AUSMDU00013021	.	R228S	.	.	.	.	.	.	H553N	V57M	0	0	0	0	S	S	S	S	S	S	11428	Novel	SRR8566611	PRJNA520805
AUSMDU00013022	.	.	.	.	.	.	.	.	.	.	0	0	0	0	S	S	S	S	S	S	7359	4186	SRR8567243	PRJNA520805
AUSMDU00013023	.	R229S	.	.	.	.	.	.	.	V57M	0	0	0	0	S	S	S	S	S	S	8122	292	SRR8567242	PRJNA520805
AUSMDU00013024	.	R228S	.	.	.	.	L421P	.	.	.	0	0	0	0	S	S	S	S	S	S	8156	13489	SRR8567245	PRJNA520805
AUSMDU00013025	.	R228S	.	.	.	.	L421P	A121D	H553N	V57M	0	0	0	0	R	S	S	S	S	S	1579	5	SRR8567244	PRJNA520805
AUSMDU00013026	.	R229S	.	.	.	.	.	.	.	V57M	0	0	0	0	S	S	S	S	S	S	8122	292	SRR8567247	PRJNA520805
AUSMDU00013027	.	R228S	.	.	.	.	.	A121N	H553N	V57M	0	0	1	1	R	S	S	S	S	S	9363	8300	SRR8567246	PRJNA520805
AUSMDU00013028	.	R228S	.	.	.	.	L421P	.	.	V57M	0	0	0	0	S	S	S	S	S	S	13536	Novel	SRR8567249	PRJNA520805
AUSMDU00013029	.	R228S	.	.	.	.	.	.	H553N	V57M	0	0	0	0	S	S	S	S	S	S	9363	Novel	SRR8567248	PRJNA520805
AUSMDU00013030	.	.	.	.	.	.	.	.	.	.	0	0	0	0	S	S	S	S	S	S	7359	15344	SRR8567239	PRJNA520805
AUSMDU00013031	.	R228S	.	.	.	.	L421P	.	.	.	0	0	0	0	S	S	S	S	S	S	8156	5441	SRR8567238	PRJNA520805
AUSMDU00013032	.	R229S	D95G	S87R	.	G543S	L421P	A121D	.	V57M	0	0	0	0	R	R	S	S	S	S	11981	Novel	SRR8566836	PRJNA520805
AUSMDU00013033	.	R229S	S91F	D86N	.	.	.	.	.	V57M	1	0	0	0	R	R	S	S	S	S	8143	5624	SRR8566837	PRJNA520805
AUSMDU00013034	.	.	.	.	.	.	.	.	.	.	0	0	0	0	S	S	S	S	S	S	7359	4186	SRR8566556	PRJNA520805
AUSMDU00013035	.	R228S	.	.	.	.	.	A121N	H553N	V57M	0	0	1	1	S	S	S	S	S	S	9363	5802	SRR8566573	PRJNA520805
AUSMDU00013036	.	R228S	.	.	.	.	L421P	A121D	H553N	V57M	0	0	0	0	R	S	S	S	S	S	1579	5	SRR8566840	PRJNA520805
AUSMDU00013037	.	R228S	.	.	.	.	L421P	A121D	H553N	V57M	0	0	0	0	R	S	S	S	S	S	1579	5	SRR8566841	PRJNA520805
AUSMDU00013038	.	R228S	.	.	.	.	L421P	A121D	H553N	V57M	0	0	0	0	R	S	S	S	S	S	1579	5	SRR8566842	PRJNA520805
AUSMDU00013039	.	R229S	.	.	.	.	.	.	.	V57M	0	0	0	0	S	S	S	S	S	S	8122	800	SRR8566843	PRJNA520805
AUSMDU00013040	.	R229S	S91F	.	.	A502V	L421P	.	H553N	V57M	1	1	0	0	R	R	HLR	S	S	S	1588	436	SRR8566689	PRJNA520805
AUSMDU00013041	.	R228S	.	.	.	.	L421P	.	.	.	0	0	0	0	S	S	S	S	S	S	8156	5441	SRR8566690	PRJNA520805
AUSMDU00013042	.	R228S	.	.	.	.	L421P	.	.	.	0	0	0	0	S	S	S	S	S	S	8156	5441	SRR8567093	PRJNA520805
AUSMDU00013043	.	R229S	D95G	S87R	.	G543S	L421P	A121D	.	V57M	0	0	0	0	R	R	S	S	S	S	11981	Novel	SRR8567092	PRJNA520805
AUSMDU00008776	.	R228S	.	.	.	.	.	A121N	H553N	V57M	0	0	1	1	R	S	S	S	R	S	9363	5802	SRR8567091	PRJNA520805
AUSMDU00013044	.	R229S	S91F	D86N	.	.	.	.	.	V57M	0	0	0	0	S	R	S	S	S	S	8143	5624	SRR8567090	PRJNA520805
AUSMDU00013045	.	R228S	.	.	.	.	.	.	H553N	V57M	0	0	0	0	S	S	S	S	S	S	1600	4990	SRR8567089	PRJNA520805
AUSMDU00013046	.	R229S	S91F	D86N	.	.	.	.	.	V57M	1	0	0	0	R	R	S	S	S	S	8143	13729	SRR8567088	PRJNA520805
AUSMDU00013047	.	R229S	S91F	D86N	.	.	.	.	.	V57M	1	0	0	0	R	R	S	S	S	S	8143	5624	SRR8567087	PRJNA520805
AUSMDU00013048	.	R229S	D95G	D86N	.	.	.	.	H553N	V57M	1	1	0	0	R	R	HLR	S	S	S	7367	433	SRR8567086	PRJNA520805
AUSMDU00013049	.	R228S	.	.	.	.	L421P	A121D	H553N	V57M	0	0	0	0	R	S	S	S	S	S	1579	5	SRR8567085	PRJNA520805
AUSMDU00013050	.	R229S	S91F	D86N	.	.	.	.	.	V57M	1	0	0	0	R	R	S	S	S	S	8143	5624	SRR8567084	PRJNA520805
AUSMDU00008777	.	R228S	.	.	.	.	.	A121N	H553N	V57M	0	0	1	1	R	S	S	S	R	S	9363	5802	SRR8567143	PRJNA520805
AUSMDU00013148	.	R229S	S91F	.	.	.	.	.	H553N	V57M	0	1	0	0	S	R	HLR	S	S	S	8130	Novel	SRR8567144	PRJNA520805
AUSMDU00013149	.	R228S	.	.	.	.	L421P	A121D	H553N	V57M	0	0	0	0	R	S	S	S	S	S	1579	5	SRR8567141	PRJNA520805
AUSMDU00013150	.	R228S	.	.	.	.	L421P	A121D	H553N	V57M	0	0	0	0	R	S	S	S	S	S	1579	5	SRR8567142	PRJNA520805
AUSMDU00013151	.	R229S	S91F	D86N	.	.	.	.	.	V57M	1	0	0	0	R	R	S	S	S	S	8143	5624	SRR8567139	PRJNA520805
AUSMDU00013152	.	R228S	.	.	.	.	.	.	H553N	V57M	0	0	0	0	S	S	S	S	S	S	11428	Novel	SRR8567140	PRJNA520805
AUSMDU00013153	.	R229S	S91F	D86N	.	.	.	.	.	V57M	0	0	0	0	S	R	S	S	S	S	13480	12140	SRR8567137	PRJNA520805
AUSMDU00013154	.	.	.	.	.	.	.	.	.	.	0	0	0	0	S	S	S	S	S	S	7359	4186	SRR8567138	PRJNA520805
AUSMDU00013155	.	R228S	.	.	.	.	L421P	.	.	.	0	0	0	0	S	S	S	S	S	S	8156	5441	SRR8567146	PRJNA520805
AUSMDU00013156	.	R228S	.	.	.	.	L421P	.	.	.	0	0	0	0	S	S	S	S	S	S	8156	5441	SRR8567147	PRJNA520805
AUSMDU00013157	.	R228S	.	.	.	.	.	.	.	V57M	0	0	0	0	S	S	S	S	S	S	9362	2992	SRR8566863	PRJNA520805
AUSMDU00013158	.	.	.	.	.	.	.	.	.	.	0	0	0	0	S	S	S	S	S	S	7359	4186	SRR8566696	PRJNA520805
AUSMDU00008778	.	R228S	.	.	.	.	.	A121N	H553N	V57M	0	0	1	1	R	S	S	S	R	S	9363	5802	SRR8566699	PRJNA520805
AUSMDU00013159	.	R228S	.	.	G45D	.	L421P	.	.	V57M	0	0	0	0	S	S	S	S	S	S	1893	8517	SRR8566698	PRJNA520805
AUSMDU00008779	.	R228S	.	.	.	.	.	A121N	H553N	V57M	0	0	1	1	R	S	S	S	R	S	9363	5802	SRR8566693	PRJNA520805
AUSMDU00013160	.	R228S	.	.	.	.	.	A121N	H553N	V57M	0	0	1	1	R	S	S	S	R	S	9363	5802	SRR8566692	PRJNA520805
AUSMDU00008780	.	R228S	.	.	.	.	.	A121N	H553N	V57M	0	0	1	1	S	S	S	S	R	S	9363	5802	SRR8566695	PRJNA520805
AUSMDU00013161	.	R229S	D95G	S87R	.	G543S	L421P	A121D	.	V57M	0	0	0	0	R	R	S	S	S	S	11981	Novel	SRR8566694	PRJNA520805
AUSMDU00013162	.	.	.	.	.	.	.	.	.	.	0	0	0	0	S	S	S	S	S	S	7359	4186	SRR8566705	PRJNA520805
AUSMDU00013163	.	R229S	.	D86N	G45D	.	L421P	A121D	H553N	V57M	0	0	0	0	R	S	S	S	S	S	7827	2318	SRR8566704	PRJNA520805
AUSMDU00013164	.	.	.	.	.	.	.	.	.	.	0	0	0	0	S	S	S	S	S	S	7359	4186	SRR8567211	PRJNA520805
AUSMDU00013165	.	R228S	.	.	.	.	.	.	H553N	V57M	0	0	0	0	S	S	S	S	S	S	9363	8709	SRR8567212	PRJNA520805
AUSMDU00013166	.	R228S	.	.	.	.	.	.	.	V57M	0	0	0	0	S	S	S	S	S	S	11428	2992	SRR8567213	PRJNA520805
AUSMDU00013167	.	R229S	D95G	.	.	G545S	L421P	.	.	V57M	0	0	0	0	S	R	S	S	S	S	7363	Novel	SRR8567214	PRJNA520805
AUSMDU00008781	.	R228S	.	.	.	.	.	A121N	H553N	V57M	0	0	1	1	S	S	S	S	R	S	9363	5802	SRR8567207	PRJNA520805
AUSMDU00013168	.	R229S	S91F	S87R	.	.	.	.	.	V57M	0	0	0	0	S	R	S	S	S	S	8143	9918	SRR8567208	PRJNA520805
AUSMDU00013169	.	R228S	.	.	.	.	.	.	H553N	V57M	0	0	1	1	S	S	S	S	S	S	9363	995	SRR8567209	PRJNA520805
AUSMDU00008782	.	R228S	.	.	.	.	.	A121N	H553N	V57M	0	0	1	1	R	S	S	S	R	S	9363	5802	SRR8567210	PRJNA520805
AUSMDU00013170	.	R229S	D95G	S87R	.	G543S	L421P	A121D	.	V57M	0	0	0	0	R	R	S	S	S	S	11981	Novel	SRR8567270	PRJNA520805
AUSMDU00013171	.	R229S	D95G	S87R	.	G545S	L421P	A121N	.	V57M	0	0	0	0	R	R	S	S	S	S	1901	4822	SRR8567271	PRJNA520805
AUSMDU00013172	.	R229S	S91F	D86N	.	.	.	.	.	V57M	0	0	0	0	S	R	S	S	S	S	8143	5624	SRR8566958	PRJNA520805
AUSMDU00013173	.	R229S	D95G	.	.	G545S	L421P	.	.	V57M	0	0	0	0	S	R	S	S	S	S	7363	8436	SRR8566957	PRJNA520805
AUSMDU00013174	.	R228S	.	.	.	.	.	.	.	V57M	1	0	0	0	R	S	S	S	S	S	1584	26	SRR8566956	PRJNA520805
AUSMDU00013175	.	R228S	.	.	.	.	.	A121N	H553N	V57M	0	0	1	1	R	S	S	S	R	S	9363	5802	SRR8566955	PRJNA520805
AUSMDU00013176	.	R228S	.	.	.	.	L421P	.	.	.	0	0	0	0	S	S	S	S	S	S	8156	Novel	SRR8566962	PRJNA520805
AUSMDU00013177	.	.	.	.	.	.	.	.	.	.	0	0	0	0	S	S	S	S	S	S	7359	4186	SRR8566961	PRJNA520805
AUSMDU00013178	.	.	.	.	.	.	.	.	.	.	0	0	0	0	S	S	S	S	S	S	7359	4186	SRR8566960	PRJNA520805
AUSMDU00013179	.	R228S	.	.	.	.	L421P	A121D	H553N	V57M	0	0	0	0	R	S	S	S	S	S	1579	5	SRR8566959	PRJNA520805
AUSMDU00013180	.	.	.	.	.	.	.	.	.	.	0	0	0	0	S	S	S	S	S	S	7359	4186	SRR8566950	PRJNA520805
AUSMDU00013181	.	.	.	.	.	.	.	.	.	.	0	0	0	0	S	S	S	S	S	S	7359	4186	SRR8566949	PRJNA520805
AUSMDU00013182	.	R228S	.	.	.	.	L421P	A121D	H553N	V57M	0	0	0	0	R	S	S	S	S	S	1579	5	SRR8567158	PRJNA520805
AUSMDU00013183	.	R228S	.	.	.	.	.	.	H553N	V57M	0	0	0	0	S	S	S	S	S	S	11428	Novel	SRR8567172	PRJNA520805
AUSMDU00013184	.	R228S	.	.	.	.	.	A121N	.	V57M	0	0	0	0	R	S	S	S	R	S	11422	3935	SRR8567169	PRJNA520805
AUSMDU00013185	.	R228S	.	.	.	.	L421P	.	.	.	0	0	0	0	S	S	S	S	S	S	8156	Novel	SRR8567170	PRJNA520805
AUSMDU00013186	.	R228S	.	.	.	.	L421P	.	.	.	0	0	0	0	S	S	S	S	S	S	8156	5441	SRR8567175	PRJNA520805
AUSMDU00013187	.	R228S	.	.	.	.	.	A121N	H553N	V57M	0	0	1	1	R	S	S	S	R	S	9363	5802	SRR8567176	PRJNA520805
AUSMDU00013188	.	R228S	.	.	.	.	L421P	A121D	H553N	V57M	0	0	0	0	S	S	S	S	R	S	1579	5	SRR8567165	PRJNA520805
AUSMDU00013189	.	.	.	.	.	.	.	.	.	.	0	0	0	0	S	S	S	S	S	S	7359	Novel	SRR8567174	PRJNA520805
AUSMDU00013190	.	R228S	.	.	.	.	.	.	H553N	V57M	0	0	0	0	S	S	S	S	S	S	9363	Novel	SRR8566780	PRJNA520805
AUSMDU00013191	.	R228S	.	.	.	.	L421P	.	.	.	0	0	0	0	S	S	S	S	S	S	8156	5441	SRR8567180	PRJNA520805
AUSMDU00013192	.	R228S	.	.	.	.	.	.	.	V57M	0	0	0	0	S	S	S	S	S	S	9362	2992	SRR8566920	PRJNA520805
AUSMDU00013193	.	R229S	S91F	D86N	.	.	.	.	.	V57M	1	0	0	0	R	R	S	S	S	S	8143	5624	SRR8566523	PRJNA520805
AUSMDU00013194	.	R228S	.	.	.	.	L421P	A121D	H553N	V57M	0	0	0	0	S	S	S	S	S	S	11999	995	SRR8566922	PRJNA520805
AUSMDU00013195	.	R228S	.	.	.	.	.	.	H553N	V57M	0	0	0	0	S	S	S	S	S	S	11428	Novel	SRR8566921	PRJNA520805
AUSMDU00013196	.	.	.	.	.	.	.	.	.	.	0	0	0	0	S	S	S	S	S	S	7359	15881	SRR8566924	PRJNA520805
AUSMDU00013197	.	R228S	.	.	.	.	.	A121D	H553N	V57M	0	0	1	1	S	S	S	S	R	S	9363	995	SRR8566923	PRJNA520805
AUSMDU00013198	.	R228S	.	.	.	.	.	.	.	V57M	1	0	0	0	R	S	S	S	S	S	10622	14760	SRR8566926	PRJNA520805
AUSMDU00013199	.	R228S	.	.	.	.	.	.	H553N	V57M	0	0	0	0	S	S	S	S	S	S	9363	Novel	SRR8566925	PRJNA520805
AUSMDU00013200	.	R228S	.	.	.	.	.	.	H553N	V57M	0	0	1	1	S	S	S	S	R	S	9363	995	SRR8566928	PRJNA520805
AUSMDU00013201	.	R229S	S91F	D86N	.	.	.	.	.	V57M	0	0	0	0	S	R	S	S	S	S	8143	5624	SRR8566542	PRJNA520805
AUSMDU00013202	.	R228S	.	.	.	.	.	A121D	H553N	V57M	0	0	1	1	S	S	S	S	R	S	9363	995	SRR8567204	PRJNA520805
AUSMDU00013203	.	R229S	S91F	S87R	.	.	.	.	.	V57M	0	0	0	0	S	R	S	S	S	S	8143	Novel	SRR8567203	PRJNA520805
AUSMDU00013204	.	R229S	S91F	D86N	.	.	.	.	.	V57M	1	0	0	0	R	R	S	S	S	S	8143	5624	SRR8567206	PRJNA520805
AUSMDU00013205	.	R228S	.	.	.	.	.	.	.	V57M	0	0	0	0	S	S	S	S	S	S	9362	2992	SRR8567205	PRJNA520805
AUSMDU00013206	.	R228S	.	.	.	.	.	.	H553N	V57M	0	0	1	1	S	S	S	S	R	S	9363	Novel	SRR8567200	PRJNA520805
AUSMDU00013207	.	R228S	.	.	.	.	L421P	.	.	.	0	0	0	0	S	S	S	S	S	S	8156	5441	SRR8567199	PRJNA520805
AUSMDU00013208	.	R228S	.	.	.	.	.	A121N	H553N	V57M	0	0	1	1	S	S	S	S	R	S	9363	5802	SRR8567202	PRJNA520805
AUSMDU00013209	.	R228S	S91F	.	.	.	.	.	.	V57M	1	0	0	0	R	R	S	S	S	S	8145	Novel	SRR8567201	PRJNA520805
AUSMDU00013210	.	R229S	D95G	.	.	G545S	L421P	.	.	V57M	0	0	0	0	S	R	S	S	S	S	7363	8436	SRR8567217	PRJNA520805
AUSMDU00013211	.	R229S	D95G	D86N	G45D	P552S	L421P	A121D	H553N	V57M	0	0	0	0	S	R	S	S	S	DSC	7827	7986	SRR8567272	PRJNA520805
AUSMDU00013212	.	R228S	.	.	.	.	.	A121N	H553N	V57M	0	0	1	1	S	S	S	S	S	S	9363	8300	SRR8566593	PRJNA520805
AUSMDU00013213	.	R229S	S91F	D86N	.	G545S	.	.	.	V57M	1	1	0	0	R	R	HLR	S	S	S	7363	11624	SRR8566594	PRJNA520805
AUSMDU00013214	.	R229S	D95G	.	.	G545S	L421P	.	.	V57M	0	0	0	0	S	R	S	S	S	S	7363	Novel	SRR8567009	PRJNA520805
AUSMDU00013215	.	R229S	S91F	D86N	.	.	.	.	.	V57M	0	0	0	0	S	R	S	S	S	S	8143	5624	SRR8566592	PRJNA520805
AUSMDU00013216	.	.	.	.	.	.	.	.	.	.	0	0	0	0	S	S	S	S	S	S	7359	4186	SRR8566589	PRJNA520805
AUSMDU00013217	.	R228S	.	.	.	.	.	.	H553N	V57M	0	0	1	1	S	S	S	S	R	S	9363	Novel	SRR8566590	PRJNA520805
AUSMDU00013218	.	R229S	S91F	D86N	.	.	.	.	.	V57M	1	1	0	0	R	R	HLR	S	S	S	1587	Novel	SRR8566587	PRJNA520805
AUSMDU00013219	.	R228S	.	.	.	.	L421P	.	.	.	0	0	0	0	S	S	S	S	S	S	8156	5441	SRR8566588	PRJNA520805
AUSMDU00013220	.	R228S	.	.	.	.	.	A121N	H553N	V57M	0	0	1	1	S	S	S	S	R	S	9363	5802	SRR8566597	PRJNA520805
AUSMDU00013221	.	R229S	S91F	D86N	.	.	.	.	.	V57M	0	0	0	0	S	R	S	S	S	S	8143	5624	SRR8566598	PRJNA520805
AUSMDU00013222	.	R229S	.	.	.	.	.	A121D	.	V57M	0	0	0	0	S	S	S	S	S	S	8122	292	SRR8567075	PRJNA520805
AUSMDU00013223	.	.	.	.	.	.	.	.	.	.	0	0	0	0	S	S	S	S	S	S	7359	4186	SRR8567074	PRJNA520805
AUSMDU00013224	.	R228S	.	.	.	.	.	.	H553N	V57M	0	0	1	1	S	S	S	S	R	S	9363	995	SRR8567073	PRJNA520805
AUSMDU00013225	.	R229S	D95G	S87R	.	G543S	L421P	A121D	.	V57M	0	0	0	0	S	R	S	S	S	S	11981	Novel	SRR8567072	PRJNA520805
AUSMDU00013226	.	R228S	.	.	.	.	L421P	.	.	.	0	0	0	0	S	S	S	S	S	S	8156	Novel	SRR8567079	PRJNA520805
AUSMDU00013227	.	.	.	.	.	.	.	.	.	.	0	0	0	0	S	S	S	S	S	S	7359	4186	SRR8567078	PRJNA520805
AUSMDU00013228	.	.	.	.	.	.	.	.	.	.	0	0	0	0	S	S	S	S	S	S	7359	4186	SRR8567077	PRJNA520805
AUSMDU00013229	.	R228S	.	.	.	.	L421P	.	.	.	0	0	0	0	S	S	S	S	S	S	8156	13894	SRR8567076	PRJNA520805
AUSMDU00013230	.	.	.	.	.	.	.	.	.	.	0	0	0	0	S	S	S	S	S	S	7359	Novel	SRR8567067	PRJNA520805
AUSMDU00013231	.	R228S	.	.	.	.	L421P	.	.	.	0	0	0	0	S	S	S	S	S	S	8156	5441	SRR8567066	PRJNA520805
AUSMDU00013232	.	R229S	S91F	S87R	.	G543S	L421P	.	.	V57M	0	0	0	0	S	R	S	S	S	S	10314	Novel	SRR8567252	PRJNA520805
AUSMDU00013233	.	R228S	.	.	.	.	L421P	.	.	.	0	0	0	0	S	S	S	S	S	S	8156	5441	SRR8566774	PRJNA520805
AUSMDU00013234	.	R229S	S91F	D86N	.	G545S	.	.	.	V57M	1	1	0	0	R	R	HLR	S	S	S	7363	11624	SRR8566775	PRJNA520805
AUSMDU00013235	.	R229S	D95G	S87R	.	G543S	L421P	A121D	.	V57M	0	0	0	0	R	R	S	S	S	S	11981	Novel	SRR8566776	PRJNA520805
AUSMDU00013478	.	R229S	D95G	S87R	.	G545S	L421P	A121N	.	V57M	0	0	0	0	R	R	S	S	S	DSC	1901	4822	SRR8566769	PRJNA520805
AUSMDU00013479	.	R228S	.	.	.	.	L421P	A121D	H553N	V57M	0	0	0	0	R	S	S	S	S	DSC	1579	5	SRR8566770	PRJNA520805
AUSMDU00013480	.	R228S	.	.	.	.	.	A121N	H553N	V57M	0	0	1	1	S	S	S	S	R	S	9363	5802	SRR8566771	PRJNA520805
AUSMDU00013481	.	R228S	.	.	.	.	L421P	.	.	.	0	0	0	0	S	S	S	S	S	S	8156	16039	SRR8566772	PRJNA520805
AUSMDU00013482	.	R229S	D95G	.	.	G545S	L421P	.	.	V57M	0	0	0	0	S	R	S	S	S	S	7363	Novel	SRR8566765	PRJNA520805
AUSMDU00013483	.	R229S	D95G	S87R	.	G543S	L421P	A121D	.	V57M	0	0	0	0	R	R	S	S	S	S	11981	Novel	SRR8566766	PRJNA520805
AUSMDU00013236	.	R229S	S91F	S87R	.	.	.	.	.	V57M	0	0	0	0	S	R	S	S	S	S	8143	9918	SRR8566782	PRJNA520805
AUSMDU00013237	.	R228S	S91F	.	.	.	.	.	.	V57M	1	0	0	0	R	R	S	S	S	S	8145	Novel	SRR8566781	PRJNA520805
AUSMDU00013238	.	R229S	D95G	S87R	.	G543S	L421P	A121D	.	V57M	0	0	0	0	R	R	S	S	S	S	11981	Novel	SRR8566784	PRJNA520805
AUSMDU00013239	.	R228S	.	.	.	.	.	.	H553N	V57M	0	0	0	0	S	S	S	S	S	S	9363	Novel	SRR8566783	PRJNA520805
AUSMDU00013240	.	R229S	S91F	D86N	.	.	.	.	.	V57M	0	0	0	0	S	R	S	S	S	S	8143	5624	SRR8566786	PRJNA520805
AUSMDU00013241	C2597T	R228S	.	.	.	.	L421P	.	.	.	0	0	0	0	S	S	S	S	R	S	8156	16099	SRR8566785	PRJNA520805
AUSMDU00013242	.	R228S	.	.	.	.	L421P	A121D	H553N	V57M	0	0	0	0	R	S	S	S	S	S	1579	5	SRR8566788	PRJNA520805
AUSMDU00013243	.	R228S	.	.	.	.	L421P	A121D	H553N	V57M	0	0	0	0	R	S	S	S	S	S	1579	5	SRR8566787	PRJNA520805
AUSMDU00013244	.	R228S	.	.	.	.	.	A121N	H553N	V57M	0	0	1	1	S	S	S	S	R	S	9363	5802	SRR8566779	PRJNA520805
AUSMDU00013245	.	R229S	S91F	D86N	.	.	.	.	.	V57M	1	0	0	0	R	R	S	S	S	S	8143	5624	SRR8566778	PRJNA520805
AUSMDU00013246	.	R229S	S91F	D86N	.	G545S	.	.	.	V57M	1	1	0	0	R	R	HLR	S	S	S	7363	11624	SRR8566790	PRJNA520805
AUSMDU00013247	.	R228S	S91F	S87R	.	.	.	.	.	V57M	0	0	0	0	S	R	S	S	S	S	8143	Novel	SRR8566791	PRJNA520805
AUSMDU00013248	.	.	.	.	.	.	.	.	.	.	0	0	0	0	S	S	S	S	S	S	7359	4186	SRR8566756	PRJNA520805
AUSMDU00013249	.	R228S	.	.	.	.	.	A121N	H553N	V57M	0	0	1	1	S	S	S	S	R	S	9363	5802	SRR8566789	PRJNA520805
AUSMDU00013250	.	R228S	.	.	.	.	L421P	A121D	H553N	V57M	0	0	0	0	R	S	S	S	S	S	1579	5	SRR8566794	PRJNA520805
AUSMDU00013251	.	.	.	.	.	.	.	.	.	.	0	0	0	0	S	S	S	S	S	S	7359	4186	SRR8566795	PRJNA520805
AUSMDU00013252	.	R229S	.	.	.	.	.	A121D	.	V57M	0	1	0	0	S	S	HLR	S	S	S	1599	11461	SRR8566792	PRJNA520805
AUSMDU00013253	.	R229S	D95G	S87I	.	.	L421P	A121D	.	V57M	0	0	0	0	R	R	S	S	S	S	7363	2400	SRR8566793	PRJNA520805
AUSMDU00013254	.	R228S	S91F	S87R	.	.	.	.	.	V57M	0	0	0	0	S	R	S	S	S	S	1584	Novel	SRR8566750	PRJNA520805
AUSMDU00013255	.	R228S	.	.	.	.	.	.	H553N	V57M	0	0	0	0	S	S	S	S	S	S	9363	Novel	SRR8566751	PRJNA520805
AUSMDU00013256	.	R228S	.	.	.	.	.	A121D	H553N	V57M	0	0	1	1	S	S	S	S	S	S	9363	995	SRR8566514	PRJNA520805
AUSMDU00013257	.	R228S	.	.	.	.	L421P	.	.	V57M	0	0	0	0	S	S	S	S	S	S	13536	Novel	SRR8566513	PRJNA520805
AUSMDU00013258	.	.	.	.	.	.	.	.	.	.	0	0	0	0	S	S	S	S	S	S	7359	4186	SRR8566512	PRJNA520805
AUSMDU00013259	.	R229S	S91F	D86N	.	.	.	.	.	V57M	0	0	0	0	S	R	S	S	S	S	8143	5624	SRR8566511	PRJNA520805
AUSMDU00013260	.	R228S	.	.	.	.	.	.	H553N	V57M	0	0	1	1	S	S	S	S	R	S	9363	995	SRR8566510	PRJNA520805
AUSMDU00013261	.	R228S	.	.	.	.	L421P	.	.	.	0	0	0	0	S	S	S	S	S	S	8156	5441	SRR8566509	PRJNA520805
AUSMDU00013262	.	R228S	.	.	.	.	.	A121N	H553N	V57M	0	0	1	1	S	S	S	S	R	S	9363	5802	SRR8566508	PRJNA520805
AUSMDU00013263	.	R229S	.	.	.	.	.	.	.	V57M	1	1	0	0	R	S	HLR	S	S	S	-	Novel	SRR8566507	PRJNA520805
AUSMDU00013264	.	R228S	.	.	.	.	.	.	H553N	V57M	0	0	0	0	S	S	S	S	S	S	9363	Novel	SRR8566506	PRJNA520805
AUSMDU00013265	.	R229S	D95N	D86N	.	.	L421P	.	.	V57M	1	1	0	0	R	R	HLR	S	S	S	1603	Novel	SRR8566505	PRJNA520805
AUSMDU00013266	.	R229S	D95G	S87R	.	G543S	L421P	A121D	.	V57M	0	0	0	0	R	R	S	S	S	S	11981	Novel	SRR8566947	PRJNA520805
AUSMDU00013267	.	R228S	D95N	S88P	.	G545S	L421P	A121D	.	V57M	0	0	0	0	R	R	S	S	S	DSC	7363	9341	SRR8566948	PRJNA520805
AUSMDU00013268	.	R228S	.	.	.	.	.	.	H553N	V57M	0	0	0	0	S	S	S	S	S	S	9363	2992	SRR8566632	PRJNA520805
AUSMDU00013269	.	R229S	D95G	.	.	.	L421P	G120K	.	V57M	0	0	0	0	S	R	S	S	S	S	7363	Novel	SRR8566634	PRJNA520805
AUSMDU00013270	.	.	.	.	.	.	.	.	.	.	0	0	0	0	S	S	S	S	S	S	7359	Novel	SRR8566951	PRJNA520805
AUSMDU00013271	.	R229S	D95N	S87I	.	G543S	L421P	A121D	.	V57M	0	0	0	0	S	R	S	S	S	S	7371	2268	SRR8566952	PRJNA520805
AUSMDU00013272	.	R229S	.	.	.	.	.	.	.	V57M	0	0	0	0	S	S	S	S	S	S	8122	292	SRR8566953	PRJNA520805
AUSMDU00013273	.	R228S	.	.	.	.	.	.	H553N	V57M	0	0	0	0	S	S	S	S	S	S	11428	Novel	SRR8566954	PRJNA520805
AUSMDU00013274	.	R229S	S91F	.	.	A502V	.	.	H553N	V57M	1	1	0	0	R	R	HLR	S	S	S	1583	14769	SRR8566635	PRJNA520805
AUSMDU00013275	.	R228S	.	.	.	.	.	.	.	V57M	1	0	0	0	R	S	S	S	S	S	1584	26	SRR8566640	PRJNA520805
AUSMDU00013276	.	R229S	.	.	.	.	.	A121D	.	V57M	0	1	0	0	S	S	HLR	S	S	S	1599	11461	SRR8566971	PRJNA520805
AUSMDU00013277	.	.	.	.	.	.	.	.	.	.	0	0	0	0	S	S	S	S	S	S	7359	4186	SRR8566970	PRJNA520805
AUSMDU00013278	.	R229S	D95G	S87R	.	G543S	L421P	A121D	.	V57M	0	0	0	0	R	R	S	S	S	S	11981	Novel	SRR8566973	PRJNA520805
AUSMDU00013279	.	.	.	.	.	.	.	.	.	.	0	0	0	0	S	S	S	S	S	S	7359	Novel	SRR8566972	PRJNA520805
AUSMDU00013339	.	R228S	D95N	S88P	.	G545S	L421P	A121D	.	V57M	0	0	0	0	R	R	S	S	S	DSC	7363	9341	SRR8566967	PRJNA520805
AUSMDU00013340	.	R228S	S91F	.	.	.	.	.	.	V57M	1	0	0	0	R	R	S	S	S	S	8145	Novel	SRR8566966	PRJNA520805
AUSMDU00013484	.	R228S	.	.	.	.	L421P	.	.	.	0	0	0	0	S	S	S	S	S	S	8156	5441	SRR8566969	PRJNA520805
AUSMDU00013485	.	R229S	D95G	S87R	.	G543S	L421P	A121D	.	V57M	0	0	0	0	R	R	S	S	S	S	11981	Novel	SRR8566968	PRJNA520805
AUSMDU00013486	.	R228S	.	.	.	.	.	.	H553N	V57M	0	0	0	0	S	S	S	S	S	S	11428	Novel	SRR8566965	PRJNA520805
AUSMDU00013487	.	R228S	.	.	.	.	.	.	H553N	V57M	0	0	0	0	S	S	S	S	S	S	11428	Novel	SRR8566964	PRJNA520805
AUSMDU00013488	.	R229S	D95G	S87R	.	G543S	L421P	A121D	.	V57M	0	0	0	0	R	R	S	S	R	S	11981	Novel	SRR8567236	PRJNA520805
AUSMDU00013489	.	R228S	.	.	.	.	.	.	H553N	V57M	0	0	0	0	S	S	S	S	S	S	1600	4990	SRR8567237	PRJNA520805
AUSMDU00013736	.	R228S	.	.	.	.	.	.	.	.	0	0	0	0	S	S	S	S	S	S	-	13893	SRR8567234	PRJNA520805
AUSMDU00013737	.	R228S	.	.	.	.	.	.	.	V57M	0	0	0	0	S	S	S	S	S	S	9362	2992	SRR8567235	PRJNA520805
AUSMDU00013738	.	R228S	.	.	.	.	.	.	.	.	0	0	0	0	S	S	S	S	S	S	-	13893	SRR8567232	PRJNA520805
AUSMDU00013739	.	R229S	S91F	D86N	.	.	.	.	.	V57M	0	0	0	0	S	R	S	S	S	S	8143	5624	SRR8567233	PRJNA520805
AUSMDU00013740	.	R229S	D95G	S87R	.	G545S	L421P	A121N	.	V57M	0	0	0	0	R	R	S	S	S	DSC	1901	4822	SRR8567230	PRJNA520805
AUSMDU00013741	.	R228S	.	.	.	.	.	A121N	H553N	V57M	0	0	1	1	S	S	S	S	S	S	9363	8300	SRR8567231	PRJNA520805
AUSMDU00013742	.	R228S	.	.	.	.	L421P	A121D	H553N	V57M	0	0	0	0	R	S	S	S	S	DSC	1579	5	SRR8567228	PRJNA520805
AUSMDU00013743	.	.	.	.	.	.	.	.	.	.	0	0	0	0	S	S	S	S	S	S	7359	Novel	SRR8567229	PRJNA520805
AUSMDU00013744	.	R229S	S91F	.	.	A502V	L421P	.	H553N	V57M	0	1	0	0	S	R	HLR	S	S	S	12982	Novel	SRR8566990	PRJNA520805
AUSMDU00013745	.	R229S	D95G	.	.	G545S	L421P	.	.	V57M	0	0	0	0	S	R	S	S	S	S	7363	Novel	SRR8566991	PRJNA520805
AUSMDU00013746	.	R229S	S91F	D86N	.	.	.	.	.	V57M	0	0	0	0	S	R	S	S	S	S	1582	5624	SRR8566992	PRJNA520805
AUSMDU00013341	.	R228S	.	.	.	.	.	.	H553N	V57M	0	0	1	1	S	S	S	S	R	S	9363	Novel	SRR8566993	PRJNA520805
AUSMDU00013342	.	R229S	D95G	D86N	.	.	.	.	H553N	V57M	1	1	0	0	R	R	HLR	S	S	S	-	Novel	SRR8566986	PRJNA520805
AUSMDU00013343	.	R229S	S91F	D86N	.	.	.	.	.	V57M	1	1	0	0	R	R	HLR	S	S	S	7363	Novel	SRR8566987	PRJNA520805
AUSMDU00013344	.	R228S	D95N	S88P	.	G545S	L421P	A121D	.	V57M	0	0	0	0	R	R	S	S	S	DSC	7363	9341	SRR8566988	PRJNA520805
AUSMDU00013345	.	R229S	.	.	.	.	.	.	.	V57M	0	0	0	0	S	S	S	S	S	S	8122	292	SRR8566989	PRJNA520805
AUSMDU00013346	.	R228S	.	.	.	.	L421P	A121D	H553N	V57M	0	0	0	0	R	S	S	S	S	S	1579	5	SRR8566984	PRJNA520805
AUSMDU00013347	.	R228S	.	.	.	.	L421P	.	.	.	0	0	0	0	S	S	S	S	S	S	8156	5441	SRR8566985	PRJNA520805
AUSMDU00013348	.	R228S	.	.	.	.	.	.	H553N	V57M	0	0	0	0	S	S	S	S	S	S	11428	Novel	SRR8566492	PRJNA520805
AUSMDU00013349	.	R228S	.	.	.	.	.	.	.	V57M	0	0	0	0	S	S	S	S	S	S	9362	2992	SRR8566491	PRJNA520805
AUSMDU00013350	.	R228S	.	.	.	.	L421P	.	.	.	0	0	0	0	S	S	S	S	S	S	8156	5441	SRR8566490	PRJNA520805
AUSMDU00013351	.	R228S	.	.	.	.	.	A121N	H553N	V57M	0	0	1	1	S	S	S	S	R	S	9363	5802	SRR8566489	PRJNA520805
AUSMDU00013352	.	R229S	S91F	.	.	A502V	.	.	H553N	V57M	1	1	0	0	R	R	HLR	S	S	S	1583	14769	SRR8566496	PRJNA520805
AUSMDU00013353	.	R228S	.	.	.	.	L421P	.	.	.	0	0	0	0	S	S	S	S	S	S	8156	5441	SRR8566495	PRJNA520805
AUSMDU00013354	.	R229S	D95G	S87R	.	G543S	L421P	A121D	.	V57M	0	0	0	0	R	R	S	S	S	S	11981	Novel	SRR8566494	PRJNA520805
AUSMDU00013355	.	R229S	S91F	D86N	.	.	.	.	.	V57M	0	0	0	0	S	R	S	S	S	S	1582	5624	SRR8566493	PRJNA520805
AUSMDU00013356	.	.	.	.	.	.	.	.	.	.	0	0	0	0	S	S	S	S	S	S	7359	4186	SRR8566487	PRJNA520805
AUSMDU00013357	.	R229S	D95G	S87I	.	.	L421P	A121D	.	V57M	0	0	0	0	S	R	S	S	S	S	7363	2400	SRR8566486	PRJNA520805
AUSMDU00013358	.	R228S	.	.	.	.	.	A121N	H553N	V57M	0	0	1	1	S	S	S	S	R	S	9363	5802	SRR8566741	PRJNA520805
AUSMDU00013359	.	R228S	.	.	.	.	L421P	.	.	.	0	0	0	0	S	S	S	S	S	S	8156	5441	SRR8566742	PRJNA520805
AUSMDU00013360	.	R229S	.	.	.	.	.	A121D	.	V57M	0	1	0	0	S	S	HLR	S	S	S	1599	11461	SRR8566739	PRJNA520805
AUSMDU00013361	.	R229S	D95G	D86N	G45D	P552S	L421P	A121D	H553N	V57M	0	0	0	0	R	R	S	S	S	DSC	7827	2318	SRR8566740	PRJNA520805
AUSMDU00013362	.	R228S	.	.	.	.	L421P	A121D	H553N	V57M	0	0	0	0	R	S	S	S	S	S	1579	5	SRR8566737	PRJNA520805
AUSMDU00013363	.	R228S	.	.	.	.	L421P	.	.	V57M	0	0	0	0	S	S	S	S	S	S	-	Novel	SRR8566738	PRJNA520805
AUSMDU00013364	.	R229S	D95G	S87R	.	G543S	L421P	A121D	.	V57M	0	0	0	0	R	R	S	S	S	S	11981	Novel	SRR8566735	PRJNA520805
AUSMDU00013365	.	R228S	S91F	D86N	.	.	.	A121N	H553N	V57M	0	0	1	1	S	R	S	S	R	S	9363	12302	SRR8566736	PRJNA520805
AUSMDU00013366	.	R229S	D95G	.	.	G545S	L421P	.	.	V57M	0	0	0	0	S	R	S	S	S	S	7363	Novel	SRR8566743	PRJNA520805
AUSMDU00013367	.	R228S	.	.	.	.	L421P	.	.	V57M	0	0	0	0	S	S	S	S	S	S	-	7268	SRR8566744	PRJNA520805
AUSMDU00013368	.	R228S	.	.	.	.	L421P	A121D	H553N	V57M	0	0	0	0	R	S	S	S	S	S	1579	5	SRR8567226	PRJNA520805
AUSMDU00013369	.	R228S	.	.	.	.	.	A121N	H553N	V57M	0	0	1	1	S	S	S	S	R	S	9363	5802	SRR8567223	PRJNA520805
AUSMDU00013370	.	.	.	.	.	.	.	.	.	.	0	0	0	0	S	S	S	S	S	S	7359	4186	SRR8566768	PRJNA520805
AUSMDU00013371	.	R228S	.	.	.	.	L421P	.	.	.	0	0	0	0	S	S	S	S	S	S	8156	5441	SRR8566767	PRJNA520805
AUSMDU00013372	.	R228S	.	.	.	.	.	.	H553N	V57M	0	0	1	1	S	S	S	S	R	S	9363	Novel	SRR8566762	PRJNA520805
AUSMDU00013373	.	R228S	.	.	.	.	.	.	H553N	V57M	0	0	0	0	S	S	S	S	S	S	9363	Novel	SRR8566761	PRJNA520805
AUSMDU00013374	.	.	.	.	.	.	.	.	.	.	0	0	0	0	S	S	S	S	S	S	7359	4186	SRR8566764	PRJNA520805
AUSMDU00013375	.	.	.	.	.	.	.	.	.	.	0	0	0	0	S	S	S	S	S	S	7359	4186	SRR8566763	PRJNA520805
AUSMDU00013376	.	R229S	S91F	.	.	P552S	L421P	D121N	H553N	V57M	0	1	0	0	R	R	HLR	S	S	DSC	7365	2780	SRR8567254	PRJNA520805
AUSMDU00013377	.	R229S	S91F	D86N	.	.	.	.	.	V57M	0	0	0	0	S	R	S	S	S	S	8143	5624	SRR8566691	PRJNA520805
AUSMDU00013378	.	R228S	.	.	.	.	.	A121N	H553N	V57M	0	0	1	1	R	S	S	S	R	S	9363	5802	SRR8567064	PRJNA520805
AUSMDU00013379	.	R228S	.	.	.	.	L421P	A121D	H553N	V57M	0	0	0	0	R	S	S	S	S	S	1579	5	SRR8567065	PRJNA520805
AUSMDU00013380	.	R229S	D95G	S87I	.	.	L421P	A121D	.	V57M	0	0	0	0	R	R	S	S	S	S	7363	2400	SRR8566708	PRJNA520805
AUSMDU00013381	.	R229S	D95G	S87R	.	P552S	L421P	.	.	V57M	0	0	0	0	S	R	S	S	S	S	9902	1274	SRR8566558	PRJNA520805
AUSMDU00013382	.	R228S	.	.	.	.	L421P	.	.	.	0	0	0	0	S	S	S	S	S	S	8156	5441	SRR8567068	PRJNA520805
AUSMDU00013383	.	R228S	.	.	.	.	L421P	.	.	.	0	0	0	0	S	S	S	S	S	S	8156	5441	SRR8567069	PRJNA520805
AUSMDU00013384	.	R228S	.	.	.	.	L421P	A121D	H553N	V57M	0	0	0	0	R	S	S	S	S	S	1579	5	SRR8567070	PRJNA520805
AUSMDU00013385	.	R229S	S91F	D86N	.	.	.	.	.	V57M	1	0	0	0	R	R	S	S	S	S	8143	5624	SRR8567071	PRJNA520805
AUSMDU00013386	.	R229S	S91F	D86N	.	.	.	.	.	V57M	0	0	0	0	S	R	S	S	S	S	8143	5624	SRR8566579	PRJNA520805
AUSMDU00013387	.	R228S	.	.	.	.	.	A121N	H553N	V57M	0	0	1	1	S	S	S	S	R	S	9363	5802	SRR8566583	PRJNA520805
AUSMDU00013388	.	.	.	.	.	.	.	.	.	.	0	0	0	0	S	S	S	S	S	S	7359	4186	SRR8566645	PRJNA520805
AUSMDU00013389	.	R228S	.	.	.	.	.	A121D	H553N	V57M	0	0	0	0	S	S	S	S	S	S	11428	Novel	SRR8566644	PRJNA520805
AUSMDU00013390	.	R229S	D95G	S87R	.	G545S	L421P	A121N	.	V57M	0	0	0	0	R	R	S	S	S	S	1901	Novel	SRR8566643	PRJNA520805
AUSMDU00013391	.	R228S	.	.	.	.	.	.	H553N	V57M	0	0	0	0	S	S	S	S	S	S	11428	Novel	SRR8566642	PRJNA520805
AUSMDU00013392	.	.	.	.	.	.	.	.	.	.	0	0	0	0	S	S	S	S	S	S	7359	4186	SRR8566641	PRJNA520805
AUSMDU00013393	.	R229S	D95G	S87R	.	G545S	L421P	A121N	.	V57M	0	0	0	0	R	R	S	S	S	DSC	1901	4822	SRR8566609	PRJNA520805
AUSMDU00013394	.	R229S	D95G	S87R	.	G543S	L421P	A121D	.	V57M	0	0	0	0	R	R	S	S	S	S	11981	Novel	SRR8566639	PRJNA520805
AUSMDU00013395	.	R229S	D95G	D86N	G45D	P552S	L421P	A121D	H553N	V57M	0	0	0	0	S	R	S	S	S	DSC	7827	7986	SRR8566638	PRJNA520805
AUSMDU00013396	.	R229S	S91F	D86N	.	G545S	.	.	.	V57M	1	1	0	0	R	R	HLR	S	S	S	7363	11624	SRR8566637	PRJNA520805
AUSMDU00013397	.	R229S	S91F	D86N	.	.	.	.	.	V57M	1	0	0	0	R	R	S	S	S	S	8143	5624	SRR8566636	PRJNA520805
AUSMDU00013398	.	R228S	.	.	.	.	.	.	.	V57M	0	0	0	0	S	S	S	S	S	S	11428	2992	SRR8567262	PRJNA520805
AUSMDU00013399	.	R229S	D95G	S87R	.	G543S	L421P	.	.	V57M	0	0	0	0	S	R	S	S	S	S	11981	Novel	SRR8567263	PRJNA520805
AUSMDU00013400	.	.	.	.	.	.	.	.	.	.	0	0	0	0	S	S	S	S	S	S	7359	4186	SRR8567260	PRJNA520805
AUSMDU00013401	.	R229S	S91F	D86N	.	G545S	.	.	.	V57M	1	1	0	0	R	R	HLR	S	S	S	7363	11624	SRR8567261	PRJNA520805
AUSMDU00013402	.	R228S	.	.	.	.	L421P	.	.	.	0	0	0	0	S	S	S	S	S	S	8156	5441	SRR8567266	PRJNA520805
AUSMDU00013403	.	R229S	D95G	S87I	.	.	L421P	A121D	.	V57M	0	0	0	0	S	R	S	S	S	S	7363	7221	SRR8567267	PRJNA520805
AUSMDU00013404	.	R228S	.	.	.	.	.	.	.	V57M	1	0	0	0	R	S	S	S	S	S	10622	14760	SRR8567264	PRJNA520805
AUSMDU00013405	C2597T	R228S	.	.	.	.	.	.	H553N	V57M	0	0	0	0	S	S	S	S	R	S	9363	4684	SRR8567265	PRJNA520805
AUSMDU00013406	.	R228S	.	.	.	.	.	.	H553N	V57M	0	0	0	0	S	S	S	S	S	S	11428	10481	SRR8567258	PRJNA520805
AUSMDU00013407	.	R228S	.	.	.	.	L421P	A121D	H553N	V57M	0	0	0	0	R	S	S	S	S	S	1579	5	SRR8567259	PRJNA520805
AUSMDU00013408	.	R229S	S91F	D86N	.	.	.	A121N	.	V57M	1	1	0	0	R	R	HLR	S	S	S	8143	Novel	SRR8566998	PRJNA520805
AUSMDU00013409	.	R228S	.	.	.	.	.	.	H553N	V57M	0	0	0	0	S	S	S	S	S	S	11428	4244	SRR8566997	PRJNA520805
AUSMDU00013410	.	R228S	.	.	.	.	.	A121N	H553N	V57M	0	0	1	1	S	S	S	S	R	S	9363	8241	SRR8567000	PRJNA520805
AUSMDU00013491	.	R229S	S91F	D86N	.	.	.	.	.	V57M	1	0	0	0	R	R	S	S	S	S	8143	5624	SRR8566999	PRJNA520805
AUSMDU00013492	.	R228S	.	.	.	.	.	.	.	V57M	0	0	0	0	S	S	S	S	S	S	11428	2992	SRR8567002	PRJNA520805
AUSMDU00013493	.	R228S	.	.	.	.	.	A121N	H553N	V57M	0	0	1	1	S	S	S	S	R	S	9363	5802	SRR8567001	PRJNA520805
AUSMDU00013494	.	R228S	D95N	S88P	G45D	G545S	L421P	G120K	.	V57M	0	0	0	0	R	R	S	S	S	DSC	-	Novel	SRR8567004	PRJNA520805
AUSMDU00013495	.	R228S	.	.	.	.	.	.	H553N	V57M	0	0	0	0	S	S	S	S	S	S	9363	Novel	SRR8567003	PRJNA520805
AUSMDU00013496	.	R228S	.	.	.	.	.	.	.	V57M	0	0	0	0	S	S	S	S	S	S	9362	2992	SRR8566996	PRJNA520805
AUSMDU00013497	.	R228S	.	.	.	.	L421P	.	.	V57M	0	0	0	0	S	S	S	S	S	S	13536	Novel	SRR8566995	PRJNA520805
AUSMDU00013498	.	R228S	.	.	.	.	.	.	H553N	V57M	0	0	0	0	S	S	S	S	S	S	11864	2992	SRR8566503	PRJNA520805
AUSMDU00013499	.	R229S	D95G	S87R	.	G543S	L421P	A121D	.	V57M	0	0	0	0	R	R	S	S	S	S	11981	Novel	SRR8566504	PRJNA520805
AUSMDU00013500	.	R229S	D95G	S87R	.	G543S	L421P	A121D	.	V57M	0	0	0	0	R	R	S	S	S	S	11981	Novel	SRR8566646	PRJNA520805
AUSMDU00013501	.	R229S	S91F	S87R	.	.	.	.	.	V57M	0	0	0	0	S	R	S	S	S	S	8143	9918	SRR8566647	PRJNA520805
AUSMDU00013502	.	R229S	S91F	D86N	.	.	.	.	.	V57M	0	0	0	0	S	R	S	S	S	S	8143	13729	SRR8566499	PRJNA520805
AUSMDU00013503	.	R228S	.	.	.	.	.	.	H553N	V57M	0	0	0	0	S	S	S	S	S	S	9362	5049	SRR8566500	PRJNA520805
AUSMDU00013504	.	R229S	S91F	D86N	.	G545S	.	.	.	V57M	1	1	0	0	R	R	HLR	S	S	S	7363	11624	SRR8566501	PRJNA520805
AUSMDU00013505	.	R228S	.	.	.	.	L421P	.	.	.	0	0	0	0	S	S	S	S	S	S	8156	5441	SRR8566502	PRJNA520805
AUSMDU00013506	.	R228S	.	.	.	.	L421P	.	.	.	0	0	0	0	S	S	S	S	S	S	8156	5441	SRR8566649	PRJNA520805
AUSMDU00013507	.	R229S	D95G	S87R	.	G543S	L421P	A121D	.	V57M	0	0	0	0	R	R	S	S	S	S	11981	Novel	SRR8566651	PRJNA520805
AUSMDU00013508	.	.	.	.	.	.	.	.	.	.	0	0	0	0	S	S	S	S	S	S	7359	4186	SRR8567099	PRJNA520805
AUSMDU00013509	.	R229S	S91F	D86N	.	.	.	.	.	V57M	1	0	0	0	R	R	S	S	S	S	8143	5624	SRR8567083	PRJNA520805
AUSMDU00013510	.	R229S	D95G	S87R	.	G543S	L421P	A121D	.	V57M	0	0	0	0	R	R	S	S	S	S	11981	Novel	SRR8566749	PRJNA520805
AUSMDU00013511	.	R228S	.	.	.	.	L421P	.	.	.	0	0	0	0	S	S	S	S	S	S	8156	5441	SRR8566748	PRJNA520805
AUSMDU00013512	.	R228S	.	.	.	.	.	A121N	H553N	V57M	0	0	1	1	S	S	S	S	R	S	9363	Novel	SRR8566755	PRJNA520805
AUSMDU00013513	.	R229S	S91F	D86N	.	.	.	.	.	V57M	0	0	0	0	S	R	S	S	S	S	1582	5624	SRR8566754	PRJNA520805
AUSMDU00013514	.	R228S	.	.	.	.	L421P	A121D	H553N	V57M	0	0	0	0	R	S	S	S	S	S	1579	21	SRR8566753	PRJNA520805
AUSMDU00013411	.	R228S	.	.	.	.	.	.	.	V57M	0	0	0	0	S	S	S	S	S	S	11428	2992	SRR8566752	PRJNA520805
AUSMDU00013412	.	R228S	.	.	.	.	L421P	A121D	H553N	V57M	0	0	0	0	R	S	S	S	S	S	1579	5	SRR8567096	PRJNA520805
AUSMDU00013413	.	R228S	S91F	S87R	.	.	.	.	.	V57M	1	0	0	0	R	R	S	S	S	S	8143	Novel	SRR8567095	PRJNA520805
AUSMDU00013414	.	R228S	.	.	.	.	.	.	H553N	V57M	0	0	0	0	S	S	S	S	S	S	11428	Novel	SRR8566582	PRJNA520805
AUSMDU00013415	.	.	.	.	.	.	.	.	.	.	0	0	0	0	S	S	S	S	S	S	7359	4186	SRR8566581	PRJNA520805
AUSMDU00013416	.	R228S	.	.	.	.	.	A121D	H553N	V57M	0	0	1	1	S	S	S	S	R	S	9363	995	SRR8566580	PRJNA520805
AUSMDU00013515	.	R229S	D95G	S87R	.	G543S	L421P	A121D	.	V57M	0	0	0	0	R	R	S	S	S	S	11981	Novel	SRR8566907	PRJNA520805
AUSMDU00013516	.	R228S	.	.	.	.	.	.	.	.	0	0	0	0	S	S	S	S	S	S	-	13893	SRR8566578	PRJNA520805
AUSMDU00013517	.	R229S	D95G	D86N	G45D	P552S	L421P	A121N	H553N	V57M	0	0	0	0	R	R	S	S	S	DSC	7827	Novel	SRR8566577	PRJNA520805
AUSMDU00013518	.	R228S	.	.	.	.	L421P	.	.	V57M	0	0	0	0	S	S	S	S	S	S	13536	Novel	SRR8566576	PRJNA520805
AUSMDU00013519	.	R228S	.	.	.	.	L421P	.	.	.	0	0	0	0	S	S	S	S	S	S	8156	5441	SRR8566575	PRJNA520805
AUSMDU00013520	.	R229S	.	.	.	.	.	.	.	V57M	0	0	0	0	S	S	S	S	S	S	8122	292	SRR8566586	PRJNA520805
AUSMDU00013521	.	R228S	.	.	.	.	.	.	H553N	V57M	0	0	0	0	S	S	S	S	S	S	11428	Novel	SRR8566585	PRJNA520805
AUSMDU00013607	.	R228S	.	.	.	.	.	A121N	H553N	V57M	0	0	1	1	S	S	S	S	R	S	9363	5802	SRR8567056	PRJNA520805
AUSMDU00013608	.	R229S	S91F	D86N	.	.	.	.	.	V57M	0	0	0	0	S	R	S	S	S	S	8143	5624	SRR8567057	PRJNA520805
AUSMDU00013609	.	.	.	.	G45D	.	.	.	.	V57M	0	0	0	0	S	S	S	S	S	S	6726	Novel	SRR8566519	PRJNA520805
AUSMDU00013610	.	R228S	.	.	.	.	L421P	.	.	.	0	0	0	0	S	S	S	S	S	S	1583	5441	SRR8566527	PRJNA520805
AUSMDU00013611	.	R228S	.	.	.	.	L421P	.	.	.	0	0	0	0	S	S	S	S	S	S	8156	5441	SRR8567060	PRJNA520805
AUSMDU00013612	.	R228S	.	.	.	.	L421P	.	.	.	0	0	0	0	S	S	S	S	S	S	8156	5441	SRR8567061	PRJNA520805
AUSMDU00013613	.	R228S	.	.	.	.	L421P	A121D	H553N	V57M	0	0	0	0	R	S	S	S	S	S	1579	5	SRR8567062	PRJNA520805
AUSMDU00013614	.	R228S	.	.	.	.	L421P	.	.	.	0	0	0	0	S	S	S	S	S	S	8156	5441	SRR8567063	PRJNA520805
AUSMDU00013615	.	R228S	.	.	.	.	L421P	.	.	.	0	0	0	0	S	S	S	S	S	S	8156	5441	SRR8566516	PRJNA520805
AUSMDU00013616	.	R229S	S91F	D86N	.	G545S	.	.	.	V57M	1	1	0	0	R	R	HLR	S	S	S	7363	11624	SRR8566517	PRJNA520805
AUSMDU00013617	.	R229S	D95G	S87R	.	G543S	L421P	A121D	.	V57M	0	0	0	0	R	R	S	S	S	S	11981	Novel	SRR8566497	PRJNA520805
AUSMDU00013618	.	R228S	.	.	.	.	L421P	.	.	.	0	0	0	0	S	S	S	S	S	S	8156	5441	SRR8566563	PRJNA520805
AUSMDU00013619	.	R228S	.	.	.	.	L421P	.	.	.	0	0	0	0	S	S	S	S	S	S	8156	5441	SRR8566515	PRJNA520805
AUSMDU00013620	.	R228S	.	.	.	.	.	.	H553N	V57M	0	0	0	0	S	S	S	S	S	S	9363	Novel	SRR8566557	PRJNA520805
AUSMDU00013621	.	.	.	.	.	.	.	.	.	.	0	0	0	0	S	S	S	S	S	S	7359	10121	SRR8566528	PRJNA520805
AUSMDU00013622	.	R229S	S91F	.	G45D	.	.	.	H553N	V57M	0	0	0	0	S	R	S	S	S	S	1583	12535	SRR8566584	PRJNA520805
AUSMDU00013623	.	R229S	S91F	D86N	.	.	.	.	.	V57M	1	1	0	0	R	R	HLR	S	S	S	1587	13971	SRR8566555	PRJNA520805
AUSMDU00013624	.	R228S	.	.	.	.	.	.	H553N	V57M	0	0	0	0	S	S	S	S	S	S	9363	Novel	SRR8566595	PRJNA520805
AUSMDU00013625	.	R228S	.	.	.	.	L421P	A121D	H553N	V57M	0	0	0	0	S	S	S	S	S	S	1579	5	SRR8566944	PRJNA520805
AUSMDU00013626	.	R228S	.	.	.	.	L421P	.	.	.	0	0	0	0	S	S	S	S	S	S	8156	5441	SRR8566943	PRJNA520805
AUSMDU00013627	.	R228S	.	.	.	.	L421P	.	.	.	0	0	0	0	S	S	S	S	S	S	8156	5441	SRR8566800	PRJNA520805
AUSMDU00013628	.	R228S	.	.	.	.	.	.	H553N	V57M	0	0	0	0	S	S	S	S	S	S	11864	2992	SRR8567240	PRJNA520805
AUSMDU00013629	.	R228S	.	.	.	.	.	A121N	H553N	V57M	0	0	1	1	S	S	S	S	S	S	9363	5802	SRR8567227	PRJNA520805
AUSMDU00013630	.	R229S	D95G	S87R	.	G543S	L421P	D121N	.	V57M	0	0	0	0	R	R	S	S	S	S	11981	Novel	SRR8566796	PRJNA520805
AUSMDU00013631	.	R229S	D95G	S87R	.	G543S	L421P	D121N	.	V57M	0	0	0	0	R	R	S	S	S	S	11981	Novel	SRR8567251	PRJNA520805
AUSMDU00013632	.	R229S	D95G	D86N	G45D	P552S	L421P	A121N	H553N	V57M	0	0	0	0	R	R	S	S	S	DSC	7827	Novel	SRR8567253	PRJNA520805
AUSMDU00013633	.	R228S	.	.	.	.	L421P	.	.	.	0	0	0	0	S	S	S	S	S	S	8156	5441	SRR8566745	PRJNA520805
AUSMDU00013634	.	R229S	D95G	.	.	G545S	L421P	.	.	V57M	0	0	0	0	S	R	S	S	S	S	7363	Novel	SRR8567250	PRJNA520805
AUSMDU00013635	.	R228S	S91F	D86N	.	.	.	A121N	H553N	V57M	0	0	1	1	S	R	S	S	R	S	9363	12302	SRR8567194	PRJNA520805
AUSMDU00013636	.	R228S	.	.	.	.	.	.	H553N	V57M	0	0	0	0	S	S	S	S	S	S	11864	2992	SRR8567195	PRJNA520805
AUSMDU00013637	.	R228S	.	.	.	.	.	.	H553N	V57M	0	0	1	1	S	S	S	S	R	S	9363	Novel	SRR8567103	PRJNA520805
AUSMDU00013638	.	R228S	.	.	.	.	L421P	A121D	H553N	V57M	0	0	0	0	R	S	S	S	S	S	1579	5	SRR8567102	PRJNA520805
AUSMDU00013639	.	R228S	.	.	.	.	L421P	A121D	H553N	V57M	0	0	0	0	R	S	S	S	S	S	1579	5	SRR8567101	PRJNA520805
AUSMDU00013747	.	R229S	D95G	D86N	G45D	P552S	L421P	A121D	H553N	V57M	0	0	0	0	R	R	S	S	S	DSC	7827	2318	SRR8567100	PRJNA520805
AUSMDU00013748	.	R228S	.	.	.	.	.	A121N	H553N	V57M	0	0	1	1	S	S	S	S	R	S	9363	5802	SRR8567107	PRJNA520805
AUSMDU00013749	.	R229S	S91F	S87R	.	.	.	.	.	V57M	0	0	0	0	S	R	S	S	S	S	8143	9918	SRR8567106	PRJNA520805
AUSMDU00013750	.	R228S	.	.	.	.	L421P	.	.	.	0	0	0	0	S	S	S	S	S	S	8156	5441	SRR8567105	PRJNA520805
AUSMDU00013751	.	R228S	.	.	.	.	.	.	H553N	V57M	0	0	0	0	R	S	S	S	S	S	9362	5049	SRR8567104	PRJNA520805
AUSMDU00013752	.	R228S	.	.	.	.	.	.	.	V57M	0	0	0	0	S	S	S	S	S	S	11428	2992	SRR8567109	PRJNA520805
AUSMDU00013753	.	R229S	D95G	S87R	.	G543S	L421P	.	.	V57M	0	0	0	0	S	R	S	S	S	S	11981	Novel	SRR8567108	PRJNA520805
AUSMDU00013754	.	R228S	.	.	.	.	.	.	H553N	V57M	0	0	0	0	S	S	S	S	S	S	11428	Novel	SRR8566901	PRJNA520805
AUSMDU00013755	.	R228S	.	.	.	.	.	.	.	V57M	0	0	0	0	S	S	S	S	S	S	9362	2992	SRR8566902	PRJNA520805
AUSMDU00013756	.	R229S	S91F	.	.	G545S	.	A121D	.	V57M	0	0	0	0	S	R	S	S	S	S	8143	11421	SRR8566903	PRJNA520805
AUSMDU00013757	.	R229S	D95G	S87I	.	.	L421P	A121D	.	V57M	0	0	0	0	R	R	S	S	S	S	7363	2400	SRR8566904	PRJNA520805
AUSMDU00013758	.	R229S	S91F	D86N	.	G545S	.	.	.	V57M	1	1	0	0	R	R	HLR	S	S	S	7363	Novel	SRR8566897	PRJNA520805
AUSMDU00013759	.	R229S	D95G	S87R	.	G545S	L421P	A121N	.	V57M	0	0	0	0	R	R	S	S	S	S	1901	4822	SRR8566898	PRJNA520805
AUSMDU00013760	.	R228S	.	.	.	.	.	.	.	V57M	0	0	0	0	S	S	S	S	S	S	11428	2992	SRR8566899	PRJNA520805
AUSMDU00013761	.	R228S	.	.	.	.	L421P	.	.	.	0	0	0	0	S	S	S	S	S	S	8156	5441	SRR8566900	PRJNA520805
AUSMDU00013762	.	R229S	S91F	D86N	.	.	.	.	.	V57M	0	0	0	0	S	R	S	S	S	S	8143	5624	SRR8566905	PRJNA520805
AUSMDU00013763	.	R229S	S91F	D86N	.	.	.	.	.	V57M	1	0	0	0	R	R	S	S	S	S	8143	Novel	SRR8566906	PRJNA520805
AUSMDU00013764	.	R228S	.	.	.	.	.	.	H553N	V57M	0	0	1	1	S	S	S	S	R	S	9363	995	SRR8566531	PRJNA520805
AUSMDU00013765	.	R229S	S91F	D86N	.	.	.	.	.	V57M	1	0	0	0	R	R	S	S	S	S	8143	5624	SRR8566488	PRJNA520805
AUSMDU00013766	.	R228S	.	.	.	.	.	.	H553N	V57M	0	0	0	0	S	S	S	S	S	S	11428	Novel	SRR8567198	PRJNA520805
AUSMDU00013767	.	R228S	.	.	.	.	.	A121D	H553N	V57M	0	0	1	1	S	S	S	S	R	S	9363	995	SRR8567193	PRJNA520805
AUSMDU00013768	.	R228S	.	.	.	.	.	.	H553N	V57M	0	0	0	0	S	S	S	S	S	S	11428	Novel	SRR8566801	PRJNA520805
AUSMDU00013769	.	R228S	.	.	.	.	.	.	H553N	V57M	0	0	0	0	S	S	S	S	S	S	9363	5582	SRR8566799	PRJNA520805
AUSMDU00013770	.	R228S	.	.	.	.	.	A121N	H553N	V57M	0	0	1	1	R	S	S	S	R	S	9363	8241	SRR8566818	PRJNA520805
AUSMDU00013771	.	R228S	.	.	.	.	L421P	.	.	.	0	0	0	0	S	S	S	S	S	S	8156	5441	SRR8567081	PRJNA520805
AUSMDU00013772	.	R228S	.	.	.	.	.	.	.	V57M	0	0	0	0	S	S	S	S	S	S	9362	2992	SRR8566819	PRJNA520805
AUSMDU00013773	.	R229S	S91F	D86N	.	G545S	.	.	.	V57M	1	1	0	0	R	R	HLR	S	S	S	7363	11624	SRR8566817	PRJNA520805
AUSMDU00013774	.	R229S	D95G	D86N	G45D	P552S	L421P	A121D	H553N	V57M	0	0	0	0	S	R	S	S	S	S	7827	Novel	SRR8566733	PRJNA520805
AUSMDU00013775	.	.	.	.	.	.	.	.	.	.	0	0	0	0	S	S	S	S	S	S	7359	4186	SRR8566734	PRJNA520805
AUSMDU00013776	.	R228S	.	.	.	.	.	.	.	V57M	0	0	0	0	S	S	S	S	S	S	11428	2992	SRR8566731	PRJNA520805
AUSMDU00013875	.	.	.	.	G45D	.	.	.	.	V57M	0	0	0	0	S	S	S	S	S	S	1918	7	SRR8566732	PRJNA520805
AUSMDU00013876	.	R229S	D95G	D86N	G45D	P552S	L421P	A121N	H553N	V57M	0	0	0	0	R	R	S	S	S	DSC	7827	Novel	SRR8566729	PRJNA520805
AUSMDU00013877	.	R228S	.	.	.	.	.	.	.	V57M	0	0	0	0	S	S	S	S	S	S	11428	2992	SRR8566730	PRJNA520805
AUSMDU00013878	.	R228S	.	.	.	.	L421P	.	.	V57M	0	0	0	0	S	S	S	S	S	S	13536	Novel	SRR8566727	PRJNA520805
AUSMDU00013879	.	R229S	S91F	D86N	.	.	.	.	.	V57M	1	0	0	0	R	R	S	S	S	S	8143	5624	SRR8566728	PRJNA520805
AUSMDU00013880	.	R228S	.	.	.	.	L421P	A121D	H553N	V57M	0	0	0	0	R	S	S	S	S	S	1579	5	SRR8566725	PRJNA520805
AUSMDU00013881	.	R228S	.	.	.	.	.	.	H553N	V57M	0	0	0	0	S	S	S	S	S	S	11428	Novel	SRR8566726	PRJNA520805
AUSMDU00013882	.	R228S	.	.	.	.	.	.	H553N	V57M	0	0	0	0	S	S	S	S	S	S	11428	Novel	SRR8567036	PRJNA520805
AUSMDU00013883	.	R228S	.	.	.	.	.	.	.	V57M	0	0	0	0	S	S	S	S	S	S	11428	2992	SRR8567035	PRJNA520805
AUSMDU00013884	.	R228S	.	.	.	.	.	A121N	H553N	V57M	0	0	1	1	S	S	S	S	R	S	9363	5802	SRR8567034	PRJNA520805
AUSMDU00013885	.	R229S	.	.	.	.	.	A121D	.	V57M	0	1	0	0	S	S	HLR	S	S	S	1599	11461	SRR8567033	PRJNA520805
AUSMDU00013886	.	R228S	.	.	.	.	L421P	A121D	H553N	V57M	0	0	0	0	R	S	S	S	S	S	1579	5	SRR8567032	PRJNA520805
AUSMDU00013887	.	R228S	.	.	.	.	.	A121N	H553N	V57M	0	0	1	1	S	S	S	S	R	S	9363	5802	SRR8567031	PRJNA520805
AUSMDU00013888	.	R228S	.	.	.	.	L421P	A121D	H553N	V57M	0	0	0	0	R	S	S	S	S	S	1579	5	SRR8567030	PRJNA520805
AUSMDU00013889	.	R228S	.	.	.	.	.	.	H553N	V57M	0	0	0	0	S	S	S	S	S	S	11428	Novel	SRR8567029	PRJNA520805
AUSMDU00013890	.	R228S	.	.	.	.	L421P	A121D	H553N	V57M	0	0	0	0	R	S	S	S	S	S	1579	5	SRR8567028	PRJNA520805
AUSMDU00013891	.	R229S	S91F	D86N	.	.	.	.	.	V57M	1	0	0	0	R	R	S	S	S	S	8143	5624	SRR8567027	PRJNA520805
AUSMDU00013892	.	R228S	.	.	.	.	.	.	.	V57M	0	0	0	0	S	S	S	S	S	S	9362	2992	SRR8566852	PRJNA520805
AUSMDU00013893	.	.	.	.	.	.	.	.	.	.	0	0	0	0	S	S	S	S	S	S	7359	4186	SRR8566853	PRJNA520805
AUSMDU00013894	.	R228S	.	.	.	.	.	.	.	V57M	0	0	0	0	S	S	S	S	S	S	9362	2992	SRR8566854	PRJNA520805
AUSMDU00013895	.	R229S	S91F	S87R	.	.	.	.	.	V57M	0	0	0	0	S	R	S	S	S	S	8143	Novel	SRR8566855	PRJNA520805
AUSMDU00013896	.	R228S	.	.	.	.	.	.	H553N	V57M	0	0	1	1	S	S	S	S	R	S	9363	995	SRR8566856	PRJNA520805
AUSMDU00013897	.	R228S	.	.	.	.	L421P	.	.	.	0	0	0	0	S	S	S	S	S	S	8156	5441	SRR8566857	PRJNA520805
AUSMDU00013898	.	R228S	D95N	S88P	G45D	G545S	L421P	G120K	.	V57M	0	0	0	0	R	R	S	S	S	DSC	-	Novel	SRR8566858	PRJNA520805
AUSMDU00013899	.	R228S	.	.	.	.	.	.	.	V57M	0	0	0	0	S	S	S	S	S	S	11428	2992	SRR8566859	PRJNA520805
AUSMDU00013900	.	R228S	.	.	.	.	L421P	.	.	.	0	0	0	0	S	S	S	S	S	S	8156	5441	SRR8566860	PRJNA520805
AUSMDU00013901	.	R228S	.	.	.	.	L421P	.	.	.	0	0	0	0	S	S	S	S	S	S	8156	Novel	SRR8566861	PRJNA520805
AUSMDU00013902	.	R229S	S91F	D86N	.	.	.	G120K	.	V57M	0	1	0	0	R	R	HLR	S	S	S	1587	Novel	SRR8566895	PRJNA520805
AUSMDU00013903	.	R228S	.	.	.	.	L421P	.	.	.	0	0	0	0	R	S	S	S	S	S	7363	Novel	SRR8566896	PRJNA520805
AUSMDU00013904	.	R228S	.	.	.	.	.	.	H553N	V57M	0	0	0	0	S	S	S	S	S	S	9363	8709	SRR8566893	PRJNA520805
AUSMDU00013905	.	R229S	D95G	S87R	.	G543S	L421P	A121D	.	V57M	0	0	0	0	R	R	S	S	S	S	11981	Novel	SRR8566894	PRJNA520805
AUSMDU00013906	.	R228S	.	.	.	.	L421P	A121D	H553N	V57M	0	0	0	0	R	S	S	S	R	S	1579	5	SRR8566890	PRJNA520805
AUSMDU00013907	.	R228S	.	.	.	.	.	.	H553N	V57M	0	0	0	0	S	S	S	S	S	S	9363	Novel	SRR8566891	PRJNA520805
AUSMDU00013908	.	R228S	.	.	.	.	.	A121N	H553N	V57M	0	0	1	1	R	S	S	S	S	S	9363	8300	SRR8566888	PRJNA520805
AUSMDU00013909	.	R228S	.	.	.	.	L421P	.	.	.	0	0	0	0	S	S	S	S	S	S	8156	5441	SRR8566889	PRJNA520805
AUSMDU00013777	.	R228S	.	.	.	.	L421P	.	.	.	0	0	0	0	S	S	S	S	S	S	8156	5441	SRR8566887	PRJNA520805
AUSMDU00013910	.	.	.	.	.	.	.	.	.	.	0	0	0	0	S	S	S	S	S	S	7359	4186	SRR8567241	PRJNA520805
AUSMDU00013911	.	R228S	.	.	.	.	L421P	A121D	H553N	V57M	0	0	0	0	R	S	S	S	S	S	1579	774	SRR8566981	PRJNA520805
AUSMDU00013912	.	R228S	.	.	.	.	L421P	.	.	.	0	0	0	0	S	S	S	S	S	S	8156	5441	SRR8566980	PRJNA520805
AUSMDU00013913	.	R228S	.	.	.	.	L421P	.	.	.	0	0	0	0	S	S	S	S	S	S	8156	5441	SRR8566983	PRJNA520805
AUSMDU00013914	.	R228S	.	.	.	.	L421P	.	.	.	0	0	0	0	S	S	S	S	S	S	8156	5441	SRR8566982	PRJNA520805
AUSMDU00013915	.	R228S	.	.	.	.	L421P	.	.	.	0	0	0	0	S	S	S	S	S	S	8156	5441	SRR8566977	PRJNA520805
AUSMDU00013916	.	R229S	D95G	S87I	.	.	L421P	A121D	.	V57M	0	0	0	0	R	R	S	S	S	S	7363	2400	SRR8566976	PRJNA520805
AUSMDU00013917	.	R229S	S91F	S87R	G45D	G543S	L421P	.	.	V57M	0	0	0	0	S	R	S	S	S	S	7367	Novel	SRR8566979	PRJNA520805
AUSMDU00013918	.	R229S	S91F	D86N	.	.	.	.	.	V57M	0	0	0	0	S	R	S	S	S	S	8143	5624	SRR8566798	PRJNA520805
AUSMDU00013919	.	R229S	D95G	S87R	.	G543S	L421P	A121D	.	V57M	0	0	0	0	R	R	S	S	S	S	11981	Novel	SRR8566975	PRJNA520805
AUSMDU00013920	.	R228S	.	.	.	.	.	.	H553N	V57M	0	0	1	1	S	S	S	S	R	S	9363	995	SRR8566885	PRJNA520805
AUSMDU00013921	.	R228S	.	.	.	.	L421P	A121D	H553N	V57M	0	0	0	0	R	S	S	S	S	S	1579	5	SRR8567025	PRJNA520805
AUSMDU00013922	.	R229S	S91F	D86N	.	.	.	.	.	V57M	1	0	0	0	R	R	S	S	S	S	8143	5624	SRR8567026	PRJNA520805
AUSMDU00013923	.	R229S	D95G	S87R	.	G545S	L421P	A121N	.	V57M	0	0	0	0	R	R	S	S	S	S	1901	4822	SRR8567097	PRJNA520805
AUSMDU00013924	.	.	.	.	.	.	.	.	.	.	0	0	0	0	S	S	S	S	S	S	7359	4186	SRR8567098	PRJNA520805
AUSMDU00013845	.	R229S	D95G	S87I	.	.	L421P	A121D	.	V57M	0	0	0	0	S	R	S	S	S	S	7363	2400	SRR8567021	PRJNA520805
AUSMDU00013846	.	R228S	.	.	.	.	.	.	H553N	V57M	0	0	0	0	S	S	S	S	S	S	9363	Novel	SRR8567022	PRJNA520805
AUSMDU00013847	.	.	.	.	.	.	.	.	.	.	0	0	0	0	S	S	S	S	S	S	7359	Novel	SRR8567023	PRJNA520805
AUSMDU00013848	.	R228S	.	.	.	.	.	A121D	H553N	V57M	0	0	1	1	S	S	S	S	R	S	9363	995	SRR8567024	PRJNA520805
AUSMDU00013849	.	R228S	.	.	.	.	.	.	H553N	V57M	0	0	0	0	S	S	S	S	S	S	9363	8709	SRR8567110	PRJNA520805
AUSMDU00013850	.	R228S	.	.	.	.	L421P	.	.	.	0	0	0	0	S	S	S	S	S	S	8156	13894	SRR8566892	PRJNA520805
AUSMDU00013851	.	R228S	.	.	.	.	L421P	.	.	V57M	0	0	0	0	S	S	S	S	S	S	1584	8437	SRR8566548	PRJNA520805
AUSMDU00013852	.	R228S	.	.	.	.	.	A121N	H553N	V57M	0	0	1	1	S	S	S	S	R	S	9363	5802	SRR8566547	PRJNA520805
AUSMDU00013853	.	R228S	.	.	.	.	L421P	A121D	H553N	V57M	0	0	0	0	R	S	S	S	S	S	1579	5	SRR8566546	PRJNA520805
AUSMDU00013854	.	R229S	D95G	S87R	.	G543S	L421P	A121D	.	V57M	0	0	0	0	R	R	S	S	S	S	11981	Novel	SRR8566545	PRJNA520805
AUSMDU00013855	.	.	.	.	.	.	.	.	.	.	0	0	0	0	S	S	S	S	S	S	7359	4186	SRR8566552	PRJNA520805
AUSMDU00013856	.	R228S	D95N	S88P	.	G545S	L421P	.	.	V57M	0	0	0	0	S	R	S	S	S	S	7363	Novel	SRR8566551	PRJNA520805
AUSMDU00013857	.	R229S	D95G	S87R	.	G543S	L421P	A121D	.	V57M	0	0	0	0	S	R	S	S	S	S	11981	Novel	SRR8566550	PRJNA520805
AUSMDU00013858	.	R228S	.	.	.	.	L421P	.	.	.	0	0	0	0	S	S	S	S	S	S	8156	5441	SRR8566549	PRJNA520805
AUSMDU00013859	.	R228S	.	.	.	.	L421P	.	.	.	0	0	0	0	S	S	S	S	S	S	8156	5441	SRR8566554	PRJNA520805
AUSMDU00013925	.	R228S	.	.	.	.	L421P	.	.	.	0	0	0	0	S	S	S	S	S	S	8156	Novel	SRR8566553	PRJNA520805
AUSMDU00013926	.	R229S	D95G	S87R	.	G545S	L421P	A121N	.	V57M	0	0	0	0	S	R	S	S	S	S	1901	4822	SRR8566815	PRJNA520805
AUSMDU00013927	.	R228S	.	.	.	.	.	.	H553N	V57M	0	0	0	0	S	S	S	S	S	S	9363	8709	SRR8566816	PRJNA520805
AUSMDU00013860	.	R228S	.	.	.	.	.	.	H553N	V57M	0	0	1	1	S	S	S	S	R	S	9363	Novel	SRR8566613	PRJNA520805
AUSMDU00013861	.	R228S	.	.	.	.	.	.	H553N	V57M	0	0	0	0	S	S	S	S	S	S	9363	8709	SRR8566813	PRJNA520805
AUSMDU00013862	.	R228S	.	.	G45D	.	L421P	.	.	V57M	0	0	0	0	S	S	S	S	S	S	1893	8517	SRR8566544	PRJNA520805
AUSMDU00013863	.	R228S	S91F	D86N	.	.	.	.	.	V57M	1	0	0	0	R	R	S	S	S	S	8143	5624	SRR8566633	PRJNA520805
AUSMDU00013864	.	R228S	.	.	.	.	L421P	.	.	.	0	0	0	0	S	S	S	S	S	S	8156	14765	SRR8566650	PRJNA520805
AUSMDU00013865	.	R228S	D95N	S88P	.	G545S	L421P	A121D	.	V57M	0	0	0	0	R	R	S	S	S	DSC	7363	5308	SRR8566662	PRJNA520805
AUSMDU00013866	.	R228S	.	.	.	.	.	.	H553N	V57M	0	0	1	1	S	S	S	S	S	S	9363	Novel	SRR8566746	PRJNA520805
AUSMDU00013867	.	R228S	.	.	.	.	.	.	.	V57M	0	0	0	0	S	S	S	S	S	S	9362	2992	SRR8567257	PRJNA520805
AUSMDU00013868	.	R228S	.	.	.	.	L421P	A121D	H553N	V57M	0	0	0	0	R	S	S	S	S	S	1579	5	SRR8567082	PRJNA520805
AUSMDU00013869	.	R229S	S91F	D86N	.	G545S	.	.	.	V57M	1	1	0	0	R	R	HLR	S	S	S	7363	Novel	SRR8566886	PRJNA520805
AUSMDU00013870	.	.	.	.	.	.	.	.	.	.	0	0	0	0	S	S	S	S	S	S	7359	Novel	SRR8566520	PRJNA520805
AUSMDU00013871	.	R228S	.	.	.	.	L421P	.	.	.	0	0	0	0	S	S	S	S	S	S	8156	5441	SRR8566518	PRJNA520805
AUSMDU00013872	.	R228S	D95N	S88P	.	G545S	L421P	A121D	.	V57M	0	0	0	0	R	R	S	S	S	S	7363	Novel	SRR8566522	PRJNA520805
AUSMDU00013873	.	R228S	.	.	.	.	L421P	.	.	.	0	0	0	0	S	S	S	S	S	S	8156	5441	SRR8566521	PRJNA520805
AUSMDU00013874	.	R228S	.	.	.	.	L421P	.	.	.	0	0	0	0	S	S	S	S	S	S	8156	5441	SRR8566526	PRJNA520805
AUSMDU00014017	.	R228S	.	.	.	.	L421P	A121D	H553N	V57M	0	0	0	0	S	S	S	S	S	S	1579	5	SRR8566524	PRJNA520805
AUSMDU00014002	.	R229S	D95G	D86N	G45D	P552S	.	A121D	H553N	V57M	0	0	0	0	S	R	S	S	S	S	7827	10386	SRR8566530	PRJNA520805
AUSMDU00013988	.	R228S	.	.	.	.	L421P	.	.	.	0	0	0	0	S	S	S	S	S	S	8156	5441	SRR8566529	PRJNA520805
AUSMDU00013945	.	R228S	.	.	.	.	L421P	A121D	H553N	V57M	0	0	0	0	S	S	S	S	S	S	1579	5	SRR8567150	PRJNA520805
AUSMDU00013960	.	R228S	.	.	.	.	L421P	.	.	.	0	0	0	0	S	S	S	S	S	S	8156	5441	SRR8567151	PRJNA520805
AUSMDU00014412	.	R229S	D95G	S87R	.	G543S	L421P	A121D	.	V57M	0	0	0	0	S	R	S	S	S	S	1901	10193	SRR8567152	PRJNA520805
AUSMDU00014413	.	R228S	.	.	.	.	.	A121N	H553N	V57M	0	0	1	1	S	S	S	S	R	S	9363	5802	SRR8567153	PRJNA520805
AUSMDU00014414	.	R228S	.	.	.	.	.	.	H553N	V57M	0	0	0	0	S	S	S	S	S	S	9363	7353	SRR8567154	PRJNA520805
AUSMDU00014415	.	R229S	D95G	S87R	G45D	P552S	L421P	A121D	H553N	V57M	0	0	0	0	S	R	S	S	S	S	7827	Novel	SRR8567155	PRJNA520805
AUSMDU00015491	.	R229S	.	.	.	.	.	.	.	V57M	0	0	0	0	S	S	S	S	S	S	8122	292	SRR8567156	PRJNA520805
AUSMDU00015492	.	R228S	.	.	.	.	.	.	H553N	V57M	0	0	0	0	S	S	S	S	S	S	11864	2992	SRR8566485	PRJNA520805
AUSMDU00015493	.	R228S	.	.	.	.	.	.	H553N	V57M	0	0	0	0	S	S	S	S	S	S	11428	Novel	SRR8567148	PRJNA520805
AUSMDU00015494	.	R229S	S91F	.	.	A502V	L421P	.	H553N	V57M	1	1	0	0	R	R	HLR	S	S	S	1588	436	SRR8567149	PRJNA520805
AUSMDU00015495	.	R229S	S91F	.	.	A502V	L421P	G120K	H553N	V57M	0	1	0	0	S	R	HLR	S	S	DSC	12982	3099	SRR8566648	PRJNA520805
AUSMDU00015496	.	R228S	.	.	.	.	.	.	.	V57M	1	0	0	0	R	S	S	S	S	S	10622	14760	SRR8566603	PRJNA520805
AUSMDU00015497	.	R228S	.	.	.	.	.	A121D	.	V57M	0	0	0	0	S	S	S	S	S	S	1584	8433	SRR8566724	PRJNA520805
AUSMDU00015498	.	R228S	.	.	.	.	.	A121D	H553N	V57M	0	0	1	1	S	S	S	S	R	S	9363	995	SRR8566723	PRJNA520805
AUSMDU00015499	.	.	.	.	.	.	.	.	.	.	0	0	0	0	S	S	S	S	S	S	7359	4186	SRR8566722	PRJNA520805
AUSMDU00015500	.	.	.	.	.	.	.	.	.	.	0	0	0	0	S	S	S	S	S	S	7359	4186	SRR8566721	PRJNA520805
AUSMDU00015501	.	.	.	.	.	.	.	.	.	.	0	0	0	0	S	S	S	S	S	S	7359	4186	SRR8566720	PRJNA520805
AUSMDU00015502	.	R228S	.	.	.	.	.	A121D	H553N	V57M	0	0	1	1	S	S	S	S	R	S	9363	995	SRR8566719	PRJNA520805
AUSMDU00015503	.	R228S	.	.	.	.	L421P	A121D	H553N	V57M	0	0	0	0	R	S	S	S	S	S	1579	5	SRR8567008	PRJNA520805
AUSMDU00015504	.	R229S	D95G	.	.	G545S	L421P	.	.	V57M	0	0	0	0	S	R	S	S	S	S	7363	Novel	SRR8567094	PRJNA520805
AUSMDU00015505	.	R228S	.	.	.	.	L421P	.	.	.	0	0	0	0	S	S	S	S	S	S	8156	5441	SRR8566605	PRJNA520805
AUSMDU00015506	.	R229S	S91F	D86N	.	G545S	.	.	.	V57M	1	1	0	0	R	R	HLR	S	S	S	7363	11624	SRR8566606	PRJNA520805
AUSMDU00015507	.	R228S	.	.	.	.	L421P	.	.	.	0	0	0	0	S	S	S	S	S	S	8156	5441	SRR8566747	PRJNA520805
AUSMDU00015508	.	R228S	.	.	.	.	.	.	H553N	V57M	0	0	1	1	S	S	S	S	R	S	9363	Novel	SRR8566604	PRJNA520805
AUSMDU00015509	.	R228S	.	.	.	.	L421P	.	.	.	0	0	0	0	S	S	S	S	S	S	8156	5441	SRR8566601	PRJNA520805
AUSMDU00015510	.	R228S	.	.	.	.	L421P	A121D	H553N	V57M	0	0	0	0	R	S	S	S	S	S	1579	5	SRR8566602	PRJNA520805
AUSMDU00015511	.	R228S	.	.	.	.	L421P	.	.	.	0	0	0	0	S	S	S	S	S	S	8156	5441	SRR8566599	PRJNA520805
AUSMDU00015512	.	R228S	.	.	.	.	L421P	.	.	.	0	0	0	0	S	S	S	S	S	S	8156	5441	SRR8566600	PRJNA520805
AUSMDU00014416	.	R228S	.	.	.	.	L421P	.	.	.	0	0	0	0	S	S	S	S	S	S	8156	5441	SRR8566607	PRJNA520805
AUSMDU00014417	.	R228S	.	.	.	.	.	.	.	V57M	0	0	0	0	S	S	S	S	S	S	9362	2992	SRR8566608	PRJNA520805
AUSMDU00014418	.	R229S	S91F	.	.	.	L421P	.	H553N	V57M	1	1	0	0	R	R	HLR	S	S	S	8145	Novel	SRR8567220	PRJNA520805
AUSMDU00014419	.	R228S	.	.	.	.	.	.	H553N	V57M	0	0	0	0	S	S	S	S	S	S	11428	26	SRR8567219	PRJNA520805
AUSMDU00014420	.	R228S	.	.	.	.	.	.	H553N	V57M	0	0	1	1	S	S	S	S	R	S	9363	995	SRR8567222	PRJNA520805
AUSMDU00014421	.	R228S	.	.	.	.	L421P	.	.	.	0	0	0	0	S	S	S	S	S	S	8156	5441	SRR8567221	PRJNA520805
AUSMDU00014422	.	.	.	.	.	.	.	.	.	.	0	0	0	0	S	S	S	S	S	S	7359	4186	SRR8567216	PRJNA520805
AUSMDU00014423	.	R228S	.	.	.	.	.	.	H553N	V57M	0	0	1	1	S	S	S	S	R	S	9363	Novel	SRR8567215	PRJNA520805
AUSMDU00014424	.	R228S	.	.	.	.	L421P	A121D	H553N	V57M	0	0	0	0	R	S	S	S	S	S	1579	5	SRR8567218	PRJNA520805
AUSMDU00014425	.	.	.	.	.	.	.	.	.	.	0	0	0	0	S	S	S	S	S	S	7359	4186	SRR8566835	PRJNA520805
AUSMDU00014426	.	R228S	.	.	.	.	.	.	.	.	0	0	0	0	S	S	S	S	S	S	1596	Novel	SRR8567224	PRJNA520805
AUSMDU00014427	.	R229S	S91F	D86N	.	.	.	.	.	V57M	0	0	0	0	S	R	S	S	S	S	8143	5624	SRR8566869	PRJNA520805
AUSMDU00014428	.	R228S	.	.	.	.	.	.	H553N	V57M	0	0	0	0	S	S	S	S	S	S	9363	Novel	SRR8560585	PRJNA520805
AUSMDU00014429	.	R228S	.	.	.	.	.	A121N	H553N	V57M	0	0	1	1	S	S	S	S	R	S	9363	5802	SRR8560586	PRJNA520805
AUSMDU00014430	.	R228S	.	.	.	.	.	.	H553N	V57M	0	0	0	0	S	S	S	S	S	S	9363	8709	SRR8560583	PRJNA520805
AUSMDU00014431	.	.	.	.	.	.	.	.	.	.	0	0	0	0	S	S	S	S	S	S	7359	Novel	SRR8560584	PRJNA520805
AUSMDU00014432	.	R228S	.	.	.	.	.	.	H553N	V57M	0	0	0	0	S	S	S	S	S	S	11864	2992	SRR8560581	PRJNA520805
AUSMDU00014433	.	R228S	.	.	.	.	.	.	H553N	V57M	0	0	0	0	S	S	S	S	S	S	9363	Novel	SRR8560582	PRJNA520805
AUSMDU00014434	.	R229S	D95G	S87R	.	G543S	L421P	A121D	.	V57M	0	0	0	0	R	R	S	S	S	S	11981	Novel	SRR8560579	PRJNA520805
AUSMDU00014435	.	R229S	D95G	D86N	G45D	P552S	L421P	A121D	H553N	V57M	0	0	0	0	S	R	S	S	S	S	7827	Novel	SRR8560580	PRJNA520805
AUSMDU00014436	.	R228S	.	.	.	.	.	.	H553N	V57M	0	0	0	0	S	S	S	S	S	S	11428	Novel	SRR8560588	PRJNA520805
AUSMDU00014437	.	R228S	.	.	.	.	L421P	.	.	.	0	0	0	0	S	S	S	S	S	S	8156	5441	SRR8560589	PRJNA520805
AUSMDU00014438	.	R229S	S91F	S87R	G45D	G543S	L421P	.	.	V57M	0	0	0	0	S	R	S	S	R	S	7367	Novel	SRR8560482	PRJNA520805
AUSMDU00014439	.	R229S	.	.	.	.	.	A121D	.	V57M	0	1	0	0	S	S	HLR	S	S	S	1599	11461	SRR8560483	PRJNA520805
AUSMDU00014440	.	R228S	.	.	.	.	.	.	H553N	V57M	0	0	0	0	S	S	S	S	S	S	11428	Novel	SRR8560480	PRJNA520805
AUSMDU00014441	.	R228S	.	.	.	.	.	A121N	H553N	V57M	0	0	1	1	S	S	S	S	R	S	9363	3935	SRR8560481	PRJNA520805
AUSMDU00014442	.	R228S	.	.	.	P552S	L421P	.	.	.	0	0	0	0	S	S	S	S	S	S	8156	5441	SRR8560478	PRJNA520805
AUSMDU00014443	.	R228S	.	.	.	.	L421P	A121D	H553N	V57M	0	0	0	0	R	S	S	S	S	S	1579	Novel	SRR8560479	PRJNA520805
AUSMDU00014444	.	R229S	D95G	S87R	.	G543S	L421P	A121D	.	V57M	0	0	0	0	R	R	S	S	S	S	11981	Novel	SRR8560476	PRJNA520805
AUSMDU00014445	.	R228S	.	.	.	.	L421P	.	.	.	0	0	0	0	S	S	S	S	S	S	8156	5441	SRR8560477	PRJNA520805
AUSMDU00014446	.	.	.	.	.	.	.	.	.	.	0	0	0	0	S	S	S	S	S	S	7359	4186	SRR8560474	PRJNA520805
AUSMDU00014447	.	R228S	.	.	.	.	.	.	H553N	V57M	0	0	0	0	S	S	S	S	S	S	9363	Novel	SRR8560475	PRJNA520805
AUSMDU00014448	.	R228S	.	.	.	.	.	.	H553N	V57M	0	0	1	1	S	S	S	S	R	S	9363	995	SRR8560576	PRJNA520805
AUSMDU00014449	.	R228S	.	.	.	.	.	.	.	.	0	0	0	0	S	S	S	S	S	S	8156	13489	SRR8560575	PRJNA520805
AUSMDU00014450	.	R228S	.	.	.	.	.	.	H553N	V57M	0	0	0	0	S	S	S	S	S	S	11428	Novel	SRR8560574	PRJNA520805
AUSMDU00014451	.	R228S	.	.	G45D	.	.	.	H553N	V57M	0	0	0	0	S	S	S	S	S	S	1580	7651	SRR8560573	PRJNA520805
AUSMDU00014452	.	R228S	.	.	.	.	L421P	.	.	V57M	0	0	0	0	S	S	S	S	S	S	13536	Novel	SRR8560572	PRJNA520805
AUSMDU00014453	.	R228S	.	.	.	.	.	.	H553N	V57M	0	0	1	1	S	S	S	S	R	S	9363	995	SRR8560569	PRJNA520805
AUSMDU00014454	.	R228S	.	.	.	.	.	A121N	H553N	V57M	0	0	1	1	S	S	S	S	R	S	9363	5802	SRR8560570	PRJNA520805
AUSMDU00014455	.	R228S	.	.	.	.	L421P	.	.	.	0	0	0	0	S	S	S	S	S	S	8156	5441	SRR8560567	PRJNA520805
AUSMDU00014456	.	R229S	S91F	D86N	.	.	.	.	.	V57M	0	0	0	0	S	R	S	S	S	S	8143	13729	SRR8560578	PRJNA520805
AUSMDU00014457	.	R228S	.	.	.	.	L421P	.	.	.	0	0	0	0	S	S	S	S	S	S	8156	13489	SRR8560577	PRJNA520805
AUSMDU00014458	.	R229S	D95G	S87R	.	G543S	L421P	A121D	.	V57M	0	0	0	0	S	R	S	S	S	S	1901	10193	SRR8560161	PRJNA520805
AUSMDU00014459	.	R229S	D95G	S87R	.	G543S	L421P	A121D	.	V57M	0	0	0	0	R	R	S	S	R	S	11981	Novel	SRR8560162	PRJNA520805
AUSMDU00014460	.	.	.	.	.	.	.	.	.	.	0	0	0	0	S	S	S	S	S	S	7359	4186	SRR8560163	PRJNA520805
AUSMDU00014461	.	R228S	.	.	.	.	L421P	.	.	.	0	0	0	0	S	S	S	S	S	S	8156	5441	SRR8560164	PRJNA520805
AUSMDU00014462	.	R228S	.	.	.	.	L421P	.	.	.	0	0	0	0	S	S	S	S	S	S	8156	5441	SRR8560165	PRJNA520805
AUSMDU00014463	.	R228S	.	.	.	.	L421P	.	.	.	0	0	0	0	S	S	S	S	S	S	8156	5441	SRR8560166	PRJNA520805
AUSMDU00014464	.	R229S	S91F	D86N	.	.	.	.	.	V57M	1	0	0	0	R	R	S	S	S	S	8143	5624	SRR8560167	PRJNA520805
AUSMDU00014465	.	R228S	.	.	.	.	.	G120K	H553N	V57M	0	0	1	1	S	S	S	S	R	S	9363	Novel	SRR8560168	PRJNA520805
AUSMDU00014466	.	R228S	D95G	S87R	.	G545S	L421P	A121N	.	V57M	0	0	0	0	R	R	S	S	R	DSC	1901	5335	SRR8560169	PRJNA520805
AUSMDU00014467	.	R228S	D95N	S88P	.	G545S	L421P	A121D	.	V57M	0	0	0	0	R	R	S	S	S	DSC	7363	9341	SRR8560170	PRJNA520805
AUSMDU00014468	.	R228S	.	.	.	.	.	A121N	H553N	V57M	0	0	1	1	S	S	S	S	R	S	9363	5802	SRR8560382	PRJNA520805
AUSMDU00014469	.	R229S	S91F	S87R	.	G543S	L421P	.	.	V57M	0	0	0	0	S	R	S	S	S	S	7822	14994	SRR8560381	PRJNA520805
AUSMDU00014470	.	R228S	.	.	.	.	.	.	H553N	V57M	0	0	1	1	S	S	S	S	S	S	9363	995	SRR8560384	PRJNA520805
AUSMDU00014471	.	.	.	.	.	.	.	.	.	.	0	0	0	0	S	S	S	S	S	S	7359	4186	SRR8560383	PRJNA520805
AUSMDU00014472	.	R229S	D95G	D86N	G45D	P552S	L421P	A121D	H553N	V57M	0	0	0	0	R	R	S	S	S	S	7827	2318	SRR8560386	PRJNA520805
AUSMDU00014473	.	R229S	.	.	.	.	.	A121D	.	V57M	0	0	0	0	S	S	S	S	S	S	1599	14764	SRR8560385	PRJNA520805
AUSMDU00014474	.	R228S	.	.	.	.	.	A121N	.	V57M	0	0	0	0	S	S	S	S	R	S	11422	3935	SRR8560388	PRJNA520805
AUSMDU00014475	.	R228S	.	.	.	.	L421P	A121D	H553N	V57M	0	0	0	0	R	S	S	S	S	S	1579	5	SRR8560387	PRJNA520805
AUSMDU00014476	.	R228S	.	.	.	.	.	.	H553N	V57M	0	0	1	1	S	S	S	S	R	S	9363	995	SRR8560390	PRJNA520805
AUSMDU00014477	.	R228S	.	.	.	.	.	.	H553N	V57M	0	0	0	0	S	S	S	S	S	S	9363	Novel	SRR8560389	PRJNA520805
AUSMDU00014478	.	R228S	.	.	.	.	L421P	A121D	H553N	V57M	0	0	0	0	R	S	S	S	S	S	1579	Novel	SRR8560538	PRJNA520805
AUSMDU00014479	.	R229S	.	.	.	.	.	A121D	.	V57M	0	1	0	0	S	S	HLR	S	S	S	1599	11461	SRR8560539	PRJNA520805
AUSMDU00014480	.	R228S	.	.	.	.	L421P	A121D	H553N	V57M	0	0	0	0	R	S	S	S	S	S	1579	5	SRR8560536	PRJNA520805
AUSMDU00014481	.	R228S	.	.	.	.	L421P	A121D	H553N	V57M	0	0	0	0	R	S	S	S	S	S	1579	5	SRR8560537	PRJNA520805
AUSMDU00014482	C2597T	R228S	.	.	.	.	.	A121D	.	V57M	1	0	0	0	R	S	S	S	R	S	1584	6747	SRR8560542	PRJNA520805
AUSMDU00014483	.	R228S	.	.	.	.	L421P	.	.	.	0	0	0	0	S	S	S	S	S	S	8156	5441	SRR8560543	PRJNA520805
AUSMDU00014484	.	R228S	.	.	.	.	L421P	.	.	.	0	0	0	0	S	S	S	S	S	S	8156	5441	SRR8560540	PRJNA520805
AUSMDU00014485	.	R228S	.	.	.	.	L421P	A121D	H553N	V57M	0	0	0	0	R	S	S	S	S	S	1579	5	SRR8560541	PRJNA520805
AUSMDU00014486	.	R228S	.	.	.	.	L421P	.	.	.	0	0	0	0	S	S	S	S	S	S	8156	13894	SRR8560544	PRJNA520805
AUSMDU00014487	.	R228S	.	.	.	.	L421P	.	.	.	0	0	0	0	S	S	S	S	S	S	8156	5441	SRR8560545	PRJNA520805
AUSMDU00014488	.	R228S	.	.	.	.	.	.	.	V57M	0	0	0	0	S	S	S	S	S	S	11428	2992	SRR8560058	PRJNA520805
AUSMDU00014489	.	R228S	.	.	.	.	.	.	H553N	V57M	0	0	0	0	S	S	S	S	S	S	9363	Novel	SRR8560057	PRJNA520805
AUSMDU00014490	.	R228S	.	.	.	.	L421P	.	.	V57M	0	0	0	0	S	S	S	S	S	S	13536	Novel	SRR8560056	PRJNA520805
AUSMDU00014491	.	.	.	.	.	.	.	.	.	.	0	0	0	0	S	S	S	S	S	S	7359	Novel	SRR8560415	PRJNA520805
AUSMDU00014492	.	R228S	.	.	.	.	.	.	H553N	V57M	0	0	1	1	S	S	S	S	R	S	9363	Novel	SRR8560062	PRJNA520805
AUSMDU00014493	.	R229S	D95G	S87R	.	G543S	L421P	A121D	.	V57M	0	0	0	0	R	R	S	S	S	S	11981	Novel	SRR8560413	PRJNA520805
AUSMDU00014494	.	R228S	.	.	.	.	L421P	.	.	.	0	0	0	0	S	S	S	S	S	S	8156	5441	SRR8560060	PRJNA520805
AUSMDU00014495	.	R228S	.	.	.	.	L421P	.	.	.	0	0	0	0	S	S	S	S	S	S	8156	5441	SRR8560059	PRJNA520805
AUSMDU00014496	.	R228S	.	.	.	.	.	.	.	.	0	0	0	0	S	S	S	S	S	S	1596	Novel	SRR8560054	PRJNA520805
AUSMDU00014497	.	R228S	.	.	.	.	.	A121N	H553N	V57M	0	0	1	1	S	S	S	S	R	S	9363	5802	SRR8560320	PRJNA520805
AUSMDU00014498	.	R229S	S91F	.	.	.	.	.	.	V57M	1	1	0	0	R	R	HLR	S	S	S	7363	Novel	SRR8560219	PRJNA520805
AUSMDU00014499	.	R228S	.	.	.	.	L421P	.	.	.	0	0	0	0	S	S	S	S	S	S	8156	5441	SRR8560220	PRJNA520805
AUSMDU00014500	.	R228S	.	.	.	.	L421P	A121D	H553N	V57M	0	0	0	0	R	S	S	S	S	S	1579	5	SRR8560221	PRJNA520805
AUSMDU00014501	.	R228S	.	.	.	.	L421P	.	.	.	0	0	0	0	S	S	S	S	S	S	8156	12821	SRR8560222	PRJNA520805
AUSMDU00014585	.	R228S	.	.	.	.	L421P	.	.	.	0	0	0	0	S	S	S	S	S	S	8156	13894	SRR8560215	PRJNA520805
AUSMDU00014502	.	R229S	D95G	D86N	G45D	P552S	L421P	A121D	H553N	V57M	0	0	0	0	S	R	S	S	S	S	7827	2318	SRR8560216	PRJNA520805
AUSMDU00014503	.	R228S	.	.	.	.	.	A121N	H553N	V57M	0	0	1	1	S	S	S	S	R	S	9363	5802	SRR8560217	PRJNA520805
AUSMDU00014504	.	R228S	.	.	.	.	.	.	H553N	V57M	0	0	0	0	S	S	S	S	S	S	11864	2992	SRR8560218	PRJNA520805
AUSMDU00014505	.	R228S	.	.	.	.	.	.	H553N	V57M	0	0	0	0	S	S	S	S	S	S	11428	Novel	SRR8560223	PRJNA520805
AUSMDU00014506	.	.	.	.	.	.	.	.	.	.	0	0	0	0	S	S	S	S	S	S	7359	6767	SRR8560224	PRJNA520805
AUSMDU00014507	.	R228S	.	.	.	.	.	.	H553N	V57M	0	0	0	0	S	S	S	S	S	S	9363	8709	SRR8560146	PRJNA520805
AUSMDU00014508	.	R228S	.	.	.	.	L421P	.	.	.	0	0	0	0	S	S	S	S	S	S	8156	5441	SRR8560145	PRJNA520805
AUSMDU00014509	.	R229S	D95G	.	.	G545S	L421P	.	.	V57M	0	0	0	0	S	R	S	S	S	S	7363	Novel	SRR8560148	PRJNA520805
AUSMDU00014510	.	R228S	.	.	.	.	L421P	.	.	.	0	0	0	0	S	S	S	S	S	S	8156	5441	SRR8560147	PRJNA520805
AUSMDU00014511	.	R228S	.	.	.	.	.	.	.	.	0	0	0	0	S	S	S	S	S	S	-	Novel	SRR8560142	PRJNA520805
AUSMDU00014512	.	.	.	.	.	.	.	.	.	.	0	0	0	0	S	S	S	S	S	S	7359	4186	SRR8560141	PRJNA520805
AUSMDU00014513	.	R228S	.	.	.	.	.	.	.	V57M	0	0	0	0	S	S	S	S	S	S	11428	2992	SRR8560309	PRJNA520805
AUSMDU00014514	.	.	.	.	.	.	.	.	.	.	0	0	0	0	S	S	S	S	S	S	7359	4186	SRR8560307	PRJNA520805
AUSMDU00014515	.	R228S	.	.	.	.	L421P	.	.	.	0	0	0	0	S	S	S	S	S	S	8156	5441	SRR8560324	PRJNA520805
AUSMDU00014516	.	R228S	.	.	.	.	L421P	.	.	.	0	0	0	0	S	S	S	S	S	S	8156	5441	SRR8560323	PRJNA520805
AUSMDU00014517	.	R228S	.	.	.	.	L421P	A121D	H553N	V57M	0	0	0	0	R	S	S	S	S	S	1579	5	SRR8560297	PRJNA520805
AUSMDU00014518	.	R228S	.	.	.	.	.	.	H553N	V57M	0	0	0	0	S	S	S	S	S	S	11864	Novel	SRR8560298	PRJNA520805
AUSMDU00014519	.	R228S	.	.	.	.	L421P	A121D	H553N	V57M	0	0	0	0	R	S	S	S	S	S	1579	5	SRR8560295	PRJNA520805
AUSMDU00014520	.	R228S	.	.	.	.	.	A121N	H553N	V57M	0	0	1	1	S	S	S	S	R	S	9363	5802	SRR8560296	PRJNA520805
AUSMDU00014521	.	R228S	.	.	.	.	.	.	H553N	V57M	0	0	0	0	S	S	S	S	S	S	9363	8709	SRR8560293	PRJNA520805
AUSMDU00014522	.	R228S	.	.	.	.	L421P	A121D	H553N	V57M	0	0	0	0	R	S	S	S	S	S	1579	5	SRR8560294	PRJNA520805
AUSMDU00014523	.	R229S	D95G	S87R	.	G543S	L421P	A121N	.	V57M	0	0	0	0	R	R	S	S	S	S	1901	3387	SRR8560417	PRJNA520805
AUSMDU00014524	.	R229S	D95G	S87R	.	G543S	L421P	.	H553N	V57M	0	0	0	0	S	R	S	S	S	S	1901	Novel	SRR8560546	PRJNA520805
AUSMDU00014525	.	R228S	.	.	.	.	L421P	A121D	H553N	V57M	0	0	0	0	R	S	S	S	S	S	1579	5	SRR8560158	PRJNA520805
AUSMDU00013949	.	R228S	.	.	.	.	.	.	H553N	V57M	0	0	1	1	S	S	S	S	R	S	9363	Novel	SRR8560160	PRJNA520805
AUSMDU00013959	.	R228S	.	.	.	.	L421P	.	.	.	0	0	0	0	S	S	S	S	S	S	8156	5441	SRR8560230	PRJNA520805
AUSMDU00014526	.	R228S	.	.	.	.	.	.	H553N	V57M	0	0	1	1	S	S	S	S	R	S	9363	995	SRR8560229	PRJNA520805
AUSMDU00014527	.	R229S	D95G	D86N	G45D	P552S	L421P	D121N	H553N	V57M	0	0	0	0	S	R	S	S	S	S	7827	Novel	SRR8560232	PRJNA520805
AUSMDU00014528	.	R229S	S91F	S87R	G45D	.	.	.	.	V57M	1	1	0	0	R	R	HLR	S	S	S	-	15738	SRR8560231	PRJNA520805
AUSMDU00014529	.	R228S	.	.	.	.	.	.	H553N	V57M	0	0	1	1	S	S	S	S	R	S	9363	Novel	SRR8560226	PRJNA520805
AUSMDU00014530	.	.	.	.	.	.	.	.	.	.	0	0	0	0	S	S	S	S	S	S	7359	6767	SRR8560225	PRJNA520805
AUSMDU00014531	.	R228S	.	.	.	.	L421P	.	H553N	.	0	0	0	0	S	S	S	S	S	S	8156	5441	SRR8560228	PRJNA520805
AUSMDU00014532	.	R228S	.	.	.	.	.	A121N	H553N	V57M	0	0	1	1	S	S	S	S	R	S	9363	5802	SRR8560227	PRJNA520805
AUSMDU00014533	.	R228S	.	.	.	.	L421P	A121D	H553N	V57M	0	0	0	0	R	S	S	S	S	S	1579	5	SRR8560234	PRJNA520805
AUSMDU00014534	.	R228S	.	.	.	.	L421P	.	.	.	0	0	0	0	S	S	S	S	S	S	8156	5441	SRR8560233	PRJNA520805
AUSMDU00014535	.	R229S	D95G	S87R	.	G543S	L421P	A121D	.	V57M	0	0	0	0	R	R	S	S	S	S	-	Novel	SRR8560069	PRJNA520805
AUSMDU00014536	.	R228S	.	.	.	.	.	.	.	V57M	0	0	0	0	S	S	S	S	S	S	9362	2992	SRR8560070	PRJNA520805
AUSMDU00014537	.	R229S	S91F	S87I	.	.	.	.	.	V57M	1	1	0	0	R	R	HLR	S	S	S	7363	Novel	SRR8560067	PRJNA520805
AUSMDU00014538	.	R228S	.	.	.	.	L421P	.	.	.	0	0	0	0	S	S	S	S	S	S	8156	5441	SRR8560068	PRJNA520805
AUSMDU00014586	.	R228S	.	.	.	.	L421P	.	.	.	0	0	0	0	S	S	S	S	S	S	8156	5441	SRR8560065	PRJNA520805
AUSMDU00014587	.	R228S	.	.	.	.	.	.	H553N	V57M	0	0	0	0	S	S	S	S	S	S	13292	15640	SRR8560066	PRJNA520805
AUSMDU00014588	.	.	.	.	.	.	.	.	.	.	0	0	0	0	S	S	S	S	S	S	7359	6767	SRR8560063	PRJNA520805
AUSMDU00014589	.	R228S	.	.	.	.	L421P	.	.	.	0	0	0	0	S	S	S	S	S	S	8156	13062	SRR8560064	PRJNA520805
AUSMDU00014590	.	R228S	.	.	.	.	L421P	.	.	.	0	0	0	0	S	S	S	S	S	S	8156	5441	SRR8560071	PRJNA520805
AUSMDU00014591	.	R228S	.	.	.	.	L421P	.	.	.	0	0	0	0	S	S	S	S	S	S	8156	5441	SRR8560072	PRJNA520805
AUSMDU00014592	.	R228S	.	.	.	.	.	.	.	V57M	0	0	0	0	S	S	S	S	S	S	9362	2992	SRR8560489	PRJNA520805
AUSMDU00014593	.	R228S	.	.	.	.	.	.	H553N	V57M	0	0	1	1	S	S	S	S	R	S	9363	Novel	SRR8560488	PRJNA520805
AUSMDU00014594	.	R229S	S91F	D86N	.	.	.	A121D	.	V57M	1	1	0	0	R	R	HLR	S	S	S	1587	Novel	SRR8560487	PRJNA520805
AUSMDU00014595	.	R228S	.	.	.	.	L421P	.	.	.	0	0	0	0	S	S	S	S	S	S	8156	13894	SRR8560486	PRJNA520805
AUSMDU00014596	.	R229S	D95G	S87R	.	G543S	L421P	A121D	.	V57M	0	0	0	0	R	R	S	S	S	S	11981	Novel	SRR8560493	PRJNA520805
AUSMDU00014597	.	R228S	.	.	.	.	.	.	H553N	V57M	0	0	1	1	S	S	S	S	R	S	9363	995	SRR8560492	PRJNA520805
AUSMDU00014598	.	.	.	.	.	.	.	.	.	.	0	0	0	0	S	S	S	S	S	S	7359	4186	SRR8560491	PRJNA520805
AUSMDU00014599	.	R228S	.	.	.	.	.	.	H553N	V57M	0	0	0	0	S	S	S	S	S	S	11864	2992	SRR8560490	PRJNA520805
AUSMDU00014600	.	.	.	.	.	.	.	.	.	.	0	0	0	0	S	S	S	S	S	S	7359	4186	SRR8560485	PRJNA520805
AUSMDU00014601	.	R228S	.	.	.	.	.	A121N	H553N	V57M	0	0	1	1	S	S	S	S	R	S	9363	5802	SRR8560484	PRJNA520805
AUSMDU00014602	.	R228S	S91F	.	.	.	.	.	.	V57M	0	0	0	0	R	R	S	S	S	S	8145	Novel	SRR8560331	PRJNA520805
AUSMDU00014603	.	R228S	S91F	.	.	.	.	.	.	V57M	0	0	0	0	R	R	S	S	S	S	8145	Novel	SRR8560332	PRJNA520805
AUSMDU00014604	.	.	.	.	.	.	.	.	.	.	0	0	0	0	S	S	S	S	S	S	7359	4186	SRR8560333	PRJNA520805
AUSMDU00014605	.	R228S	.	.	.	.	.	.	.	V57M	0	0	0	0	S	S	S	S	S	S	11428	2992	SRR8560334	PRJNA520805
AUSMDU00014606	.	R228S	.	.	.	.	.	.	.	V57M	0	0	0	0	S	S	S	S	S	S	9362	2992	SRR8560327	PRJNA520805
AUSMDU00014607	.	R228S	.	.	.	.	L421P	.	.	.	0	0	0	0	S	S	S	S	S	S	8156	5441	SRR8560328	PRJNA520805
AUSMDU00014608	.	R228S	.	.	.	.	.	.	.	V57M	0	0	0	0	S	S	S	S	S	S	11428	2992	SRR8560329	PRJNA520805
AUSMDU00014609	.	R228S	.	.	.	.	L421P	A121D	H553N	V57M	0	0	0	0	R	S	S	S	S	S	1579	5	SRR8560330	PRJNA520805
AUSMDU00014610	.	R228S	.	.	.	.	L421P	.	.	.	0	0	0	0	S	S	S	S	S	S	8156	Novel	SRR8560325	PRJNA520805
AUSMDU00014872	.	R228S	.	.	.	.	L421P	A121D	H553N	V57M	0	0	0	0	S	S	S	S	S	S	1579	Novel	SRR8560326	PRJNA520805
AUSMDU00014873	.	R228S	.	.	.	.	.	.	.	V57M	0	0	0	0	S	S	S	S	S	S	11428	2992	SRR8560300	PRJNA520805
AUSMDU00014874	.	.	.	.	.	.	.	.	.	.	0	0	0	0	S	S	S	S	S	S	7359	4186	SRR8560299	PRJNA520805
AUSMDU00014875	.	R228S	.	.	.	.	.	.	.	V57M	0	0	0	0	S	S	S	S	S	S	9362	Novel	SRR8560302	PRJNA520805
AUSMDU00014876	.	R228S	.	.	.	.	L421P	A121D	H553N	V57M	0	0	0	0	R	S	S	S	S	S	1579	5	SRR8560301	PRJNA520805
AUSMDU00014877	C2597T	R228S	.	.	.	.	.	.	.	V57M	0	0	0	0	S	S	S	S	R	S	11428	2992	SRR8560304	PRJNA520805
AUSMDU00014878	.	R228S	.	.	.	.	.	.	H553N	V57M	0	0	0	0	S	S	S	S	S	S	13292	9208	SRR8560303	PRJNA520805
AUSMDU00014879	.	R228S	.	.	.	.	.	A121N	H553N	V57M	0	0	1	1	S	S	S	S	R	S	9363	5802	SRR8560306	PRJNA520805
AUSMDU00014880	.	R228S	.	.	.	.	L421P	.	.	.	0	0	0	0	S	S	S	S	S	S	8156	5441	SRR8560305	PRJNA520805
AUSMDU00014881	.	R228S	.	.	.	.	.	.	.	V57M	0	0	0	0	S	S	S	S	S	S	9362	2992	SRR8560292	PRJNA520805
AUSMDU00014882	C2597T	R229S	D95G	S87R	.	.	L421P	.	.	V57M	0	0	0	0	S	R	S	S	R	S	1579	Novel	SRR8560291	PRJNA520805
AUSMDU00014883	.	R228S	.	.	.	.	L421P	.	.	.	0	0	0	0	S	S	S	S	S	S	8156	5441	SRR8560151	PRJNA520805
AUSMDU00014884	.	R228S	.	.	.	.	L421P	.	.	.	0	0	0	0	S	S	S	S	S	S	8156	5441	SRR8560152	PRJNA520805
AUSMDU00014885	.	R228S	.	.	.	.	.	.	.	V57M	0	0	0	0	S	S	S	S	S	S	9362	2992	SRR8560149	PRJNA520805
AUSMDU00014886	.	R229S	.	.	.	.	.	.	.	V57M	0	0	0	0	S	S	S	S	S	S	11516	13199	SRR8560150	PRJNA520805
AUSMDU00014887	.	R228S	.	.	.	.	.	.	H553N	V57M	0	0	0	0	S	S	S	S	S	S	9363	Novel	SRR8560155	PRJNA520805
AUSMDU00014888	.	R228S	.	.	.	.	L421P	.	.	.	0	0	0	0	S	S	S	S	S	S	8156	5441	SRR8560156	PRJNA520805
AUSMDU00014889	.	R229S	D95G	D86N	G45D	P552S	L421P	A121D	H553N	V57M	0	0	0	0	S	R	S	S	S	DSC	7827	Novel	SRR8560153	PRJNA520805
AUSMDU00014890	.	R229S	.	.	.	.	.	.	H553N	V57M	0	1	0	0	S	S	HLR	S	S	S	-	Novel	SRR8560154	PRJNA520805
AUSMDU00014891	.	R228S	.	.	.	.	L421P	.	.	.	0	0	0	0	S	S	S	S	S	S	8156	5441	SRR8560143	PRJNA520805
AUSMDU00014892	.	R229S	S91F	D86N	.	.	.	.	.	V57M	1	0	0	0	R	R	S	S	S	S	8143	Novel	SRR8560144	PRJNA520805
AUSMDU00014893	.	R229S	S91F	S87R	.	.	.	.	.	V57M	1	0	0	0	R	R	S	S	S	S	13526	9918	SRR8560566	PRJNA520805
AUSMDU00014894	.	.	.	.	.	.	.	.	.	.	0	0	0	0	S	S	S	S	S	S	7359	4186	SRR8560497	PRJNA520805
AUSMDU00014895	.	R228S	.	.	.	.	.	.	H553N	V57M	0	0	0	0	S	S	S	S	S	S	11864	2992	SRR8560564	PRJNA520805
AUSMDU00014896	.	R228S	.	.	.	.	L421P	A121D	H553N	V57M	0	0	0	0	S	S	S	S	S	S	1579	Novel	SRR8560563	PRJNA520805
AUSMDU00014897	.	R228S	.	.	.	.	L421P	A121D	H553N	V57M	0	0	0	0	R	S	S	S	S	S	1579	5	SRR8560562	PRJNA520805
AUSMDU00014898	.	R228S	.	.	.	.	L421P	.	.	.	0	0	0	0	S	S	S	S	S	S	8156	5441	SRR8560561	PRJNA520805
AUSMDU00014899	.	R228S	S91F	.	.	.	.	.	.	V57M	1	0	0	0	R	R	S	S	S	S	8145	Novel	SRR8560560	PRJNA520805
AUSMDU00014900	.	R229S	D95G	.	.	.	L421P	A121D	.	V57M	0	0	0	0	S	R	S	S	S	S	7363	2400	SRR8560494	PRJNA520805
AUSMDU00014901	.	R228S	D95N	S88P	.	G545S	L421P	A121D	.	V57M	0	0	0	0	R	R	S	S	S	DSC	7363	9341	SRR8560558	PRJNA520805
AUSMDU00014902	.	R228S	.	.	.	.	L421P	A121D	H553N	V57M	0	0	0	0	R	S	S	S	S	S	1579	5	SRR8560557	PRJNA520805
AUSMDU00014903	.	R229S	D95G	D86N	G45D	P552S	L421P	A121D	H553N	V57M	0	0	0	0	S	R	S	S	S	S	7827	2318	SRR8560391	PRJNA520805
AUSMDU00014904	.	R229S	D95G	.	.	G545S	L421P	.	.	V57M	0	0	0	0	S	R	S	S	S	S	7363	Novel	SRR8560392	PRJNA520805
AUSMDU00014905	.	.	.	.	.	.	.	.	.	.	0	0	0	0	S	S	S	S	S	S	7359	Novel	SRR8560393	PRJNA520805
AUSMDU00014906	C2597T	R228S	.	.	.	.	.	.	.	V57M	0	0	0	0	S	S	S	S	R	S	1584	7638	SRR8560394	PRJNA520805
AUSMDU00014907	.	R228S	.	.	.	.	L421P	.	.	.	0	0	0	0	S	S	S	S	S	S	8156	5441	SRR8560395	PRJNA520805
AUSMDU00014908	.	R228S	.	.	.	.	.	.	.	V57M	0	0	0	0	S	S	S	S	S	S	11428	2992	SRR8560396	PRJNA520805
AUSMDU00014909	.	R229S	.	.	.	.	.	A121D	.	V57M	0	1	0	0	S	S	HLR	S	S	S	1599	11461	SRR8560397	PRJNA520805
AUSMDU00014910	.	R229S	D95G	.	.	.	L421P	.	H553N	V57M	1	1	0	0	R	R	HLR	S	S	S	1903	9442	SRR8560398	PRJNA520805
AUSMDU00014911	.	R228S	.	.	.	.	.	.	.	V57M	0	0	0	0	S	S	S	S	S	S	11428	2992	SRR8560399	PRJNA520805
AUSMDU00014912	.	R228S	.	.	.	.	.	.	.	V57M	0	0	0	0	S	S	S	S	S	S	11428	7388	SRR8560400	PRJNA520805
AUSMDU00014913	.	R228S	.	.	.	.	L421P	.	.	.	0	0	0	0	S	S	S	S	S	S	8156	13489	SRR8560408	PRJNA520805
AUSMDU00014914	.	.	.	.	.	.	.	.	.	.	0	0	0	0	S	S	S	S	S	S	7359	4186	SRR8560407	PRJNA520805
AUSMDU00014915	.	R228S	.	.	.	.	L421P	.	.	.	0	0	0	0	S	S	S	S	S	S	8156	5441	SRR8560410	PRJNA520805
AUSMDU00014916	.	R228S	.	.	.	.	L421P	.	.	.	0	0	0	0	S	S	S	S	S	S	8156	5441	SRR8560409	PRJNA520805
AUSMDU00014917	.	R229S	S91F	D86N	.	G545S	.	.	.	V57M	1	1	0	0	R	R	HLR	S	S	S	7363	Novel	SRR8560404	PRJNA520805
AUSMDU00014918	.	R228S	.	.	.	.	.	.	H553N	V57M	0	0	1	1	S	S	S	S	R	S	9363	995	SRR8560403	PRJNA520805
AUSMDU00014919	.	R228S	.	.	.	.	.	.	H553N	V57M	0	0	1	1	S	S	S	S	S	S	9363	995	SRR8560406	PRJNA520805
AUSMDU00014920	.	R228S	D95N	S88P	.	G545S	L421P	.	.	V57M	0	0	0	0	S	R	S	S	S	S	7363	Novel	SRR8560405	PRJNA520805
AUSMDU00014921	.	.	.	.	.	.	.	.	.	.	0	0	0	0	S	S	S	S	S	S	7359	4186	SRR8560402	PRJNA520805
AUSMDU00014922	.	R228S	.	.	.	.	.	.	H553N	V57M	0	0	1	1	S	S	S	S	R	S	9363	995	SRR8560401	PRJNA520805
AUSMDU00014923	.	R229S	S91F	.	.	A502V	.	.	H553N	V57M	1	1	0	0	R	R	HLR	S	S	S	1583	14769	SRR8560253	PRJNA520805
AUSMDU00014924	.	R229S	S91F	.	.	A502V	.	.	H553N	V57M	1	1	0	0	R	R	HLR	S	S	S	1583	14769	SRR8560254	PRJNA520805
AUSMDU00014925	.	R229S	.	.	.	.	.	.	.	V57M	0	0	0	0	S	S	S	S	S	S	11516	13199	SRR8560251	PRJNA520805
AUSMDU00014926	.	R228S	.	.	.	.	L421P	.	.	.	0	0	0	0	S	S	S	S	S	S	8156	5441	SRR8560252	PRJNA520805
AUSMDU00014927	.	R228S	S91F	.	.	G545S	.	.	H553N	V57M	0	1	0	0	S	R	HLR	S	S	S	-	Novel	SRR8560249	PRJNA520805
AUSMDU00014928	.	R228S	.	.	.	.	L421P	.	.	.	0	0	0	0	S	S	S	S	S	S	8156	5441	SRR8560250	PRJNA520805
AUSMDU00014929	.	.	.	.	.	.	.	.	.	.	0	0	0	0	S	S	S	S	S	S	7359	4186	SRR8560247	PRJNA520805
AUSMDU00014930	.	R228S	.	.	.	.	L421P	.	.	.	0	0	0	0	S	S	S	S	S	S	8156	5441	SRR8560248	PRJNA520805
AUSMDU00014931	.	R228S	.	.	.	.	.	A121N	H553N	V57M	0	0	1	1	S	S	S	S	R	S	9363	3935	SRR8560245	PRJNA520805
AUSMDU00014539	.	R229S	S91F	D86N	.	.	.	.	.	V57M	1	0	0	0	R	R	S	S	S	S	8143	5624	SRR8560246	PRJNA520805
AUSMDU00014540	.	R228S	.	.	.	.	L421P	.	.	.	0	0	0	0	S	S	S	S	S	S	8156	13894	SRR8560211	PRJNA520805
AUSMDU00014541	.	R228S	.	.	.	.	L421P	.	.	.	0	0	0	0	S	S	S	S	S	S	8156	5441	SRR8560212	PRJNA520805
AUSMDU00014542	.	R228S	.	.	.	.	L421P	.	.	.	0	0	0	0	S	S	S	S	S	S	8156	5441	SRR8560209	PRJNA520805
AUSMDU00014543	.	R228S	.	.	.	.	L421P	.	.	.	0	0	0	0	S	S	S	S	S	S	8156	5441	SRR8560210	PRJNA520805
AUSMDU00014544	.	R228S	.	.	.	.	.	A121N	H553N	V57M	0	0	1	1	S	S	S	S	R	S	9363	5802	SRR8560207	PRJNA520805
AUSMDU00014545	.	R228S	.	.	.	.	L421P	.	.	.	0	0	0	0	S	S	S	S	S	S	8156	5441	SRR8560208	PRJNA520805
AUSMDU00014546	.	R228S	S91F	.	.	.	.	.	.	V57M	1	0	0	0	R	R	S	S	S	S	8145	Novel	SRR8560205	PRJNA520805
AUSMDU00014547	.	R228S	.	.	.	.	L421P	.	.	.	0	0	0	0	S	S	S	S	S	S	8156	5441	SRR8560206	PRJNA520805
AUSMDU00014548	.	R229S	D95G	D86N	G45D	P552S	L421P	A121D	H553N	V57M	0	0	0	0	S	R	S	S	S	S	7827	Novel	SRR8560203	PRJNA520805
AUSMDU00014549	.	R228S	.	.	.	.	L421P	.	.	.	0	0	0	0	S	S	S	S	S	S	8156	5441	SRR8560204	PRJNA520805
AUSMDU00014550	.	R229S	D95G	.	.	G545S	L421P	.	.	V57M	0	0	0	0	S	R	S	S	S	S	7363	Novel	SRR8560368	PRJNA520805
AUSMDU00014551	.	R228S	.	.	.	.	L421P	.	.	.	0	0	0	0	S	S	S	S	S	S	8156	5441	SRR8560367	PRJNA520805
AUSMDU00014552	.	R228S	.	.	.	.	L421P	A121D	H553N	V57M	0	0	0	0	S	S	S	S	S	S	1579	5	SRR8560370	PRJNA520805
AUSMDU00014553	.	R229S	.	.	.	.	.	A121D	.	V57M	0	1	0	0	S	S	HLR	S	S	S	1599	11461	SRR8560369	PRJNA520805
AUSMDU00014554	.	R229S	S91F	D86N	.	G545S	.	.	.	V57M	1	1	0	0	R	R	HLR	S	S	S	7363	11624	SRR8560364	PRJNA520805
AUSMDU00014555	.	R229S	S91F	D86N	.	.	.	.	.	V57M	0	0	0	0	S	R	S	S	S	S	8143	5624	SRR8560363	PRJNA520805
AUSMDU00014556	.	R229S	S91F	.	.	.	.	.	H553N	V57M	0	1	0	0	S	R	HLR	S	S	S	1597	Novel	SRR8560366	PRJNA520805
AUSMDU00014557	.	R229S	D95G	.	.	G545S	L421P	.	.	V57M	0	0	0	0	S	R	S	S	S	S	7363	Novel	SRR8560365	PRJNA520805
AUSMDU00014558	.	R228S	D95N	S88P	.	G545S	L421P	A121D	.	V57M	0	0	0	0	S	R	S	S	S	S	7363	Novel	SRR8560362	PRJNA520805
AUSMDU00014559	.	R228S	.	.	.	.	.	.	H553N	V57M	0	0	1	1	S	S	S	S	R	S	9363	Novel	SRR8560361	PRJNA520805
AUSMDU00014560	.	R228S	.	.	.	.	L421P	A121D	H553N	V57M	0	0	0	0	S	S	S	S	S	S	1579	5	SRR8560462	PRJNA520805
AUSMDU00014561	.	R228S	.	.	.	.	L421P	.	.	.	0	0	0	0	S	S	S	S	S	S	8156	5441	SRR8560463	PRJNA520805
AUSMDU00014562	.	R228S	.	.	.	.	L421P	.	.	.	0	0	0	0	S	S	S	S	S	S	8156	5441	SRR8560559	PRJNA520805
AUSMDU00014563	.	R229S	.	.	.	.	.	A121D	.	V57M	0	1	0	0	S	S	HLR	S	S	S	1599	11461	SRR8560465	PRJNA520805
AUSMDU00014564	.	R228S	.	.	.	.	L421P	.	H553N	V57M	0	0	0	0	S	S	S	S	S	S	11999	11083	SRR8560458	PRJNA520805
AUSMDU00014565	.	R229S	S91F	D86N	.	G545S	.	.	.	V57M	1	1	0	0	R	R	HLR	S	S	S	7363	11624	SRR8560459	PRJNA520805
AUSMDU00014611	.	R228S	.	.	.	.	L421P	A121D	H553N	V57M	0	0	0	0	R	S	S	S	S	S	1579	5	SRR8560460	PRJNA520805
AUSMDU00014612	.	R228S	.	.	.	.	.	.	.	V57M	0	0	0	0	S	S	S	S	S	S	9362	2992	SRR8560461	PRJNA520805
AUSMDU00014613	.	R228S	.	.	.	.	L421P	.	.	.	0	0	0	0	S	S	S	S	S	S	8156	5441	SRR8560470	PRJNA520805
AUSMDU00014932	.	R228S	.	.	.	.	L421P	.	.	.	0	0	0	0	S	S	S	S	S	S	8156	5441	SRR8560571	PRJNA520805
AUSMDU00014933	.	R228S	.	.	.	.	L421P	.	.	.	0	0	0	0	S	S	S	S	S	S	8156	5441	SRR8560045	PRJNA520805
AUSMDU00014934	.	R228S	.	.	.	.	L421P	.	.	.	0	0	0	0	S	S	S	S	S	S	8156	5441	SRR8560044	PRJNA520805
AUSMDU00014935	.	R228S	.	.	.	.	.	.	H553N	V57M	0	0	0	0	S	S	S	S	S	S	11864	2992	SRR8560043	PRJNA520805
AUSMDU00014936	.	R228S	.	.	.	.	.	.	.	V57M	0	0	0	0	S	S	S	S	S	S	9362	Novel	SRR8560042	PRJNA520805
AUSMDU00014937	.	R228S	.	.	.	.	.	.	H553N	V57M	0	0	0	0	S	S	S	S	S	S	11428	Novel	SRR8560049	PRJNA520805
AUSMDU00014938	.	R228S	.	.	.	.	.	.	.	V57M	0	0	0	0	S	S	S	S	S	S	9362	2992	SRR8560048	PRJNA520805
AUSMDU00014939	.	.	.	.	.	.	.	.	.	.	0	0	0	0	S	S	S	S	S	S	7359	4186	SRR8560047	PRJNA520805
AUSMDU00014614	.	R228S	.	.	.	.	L421P	.	.	.	0	0	0	0	S	S	S	S	S	S	8156	5441	SRR8560046	PRJNA520805
AUSMDU00014739	.	R229S	S91F	S87R	.	.	.	.	.	V57M	0	0	0	0	S	R	S	S	S	S	8143	9918	SRR8560051	PRJNA520805
AUSMDU00014740	.	R228S	.	.	.	.	.	.	.	V57M	0	0	0	0	S	S	S	S	S	S	9362	2992	SRR8560050	PRJNA520805
AUSMDU00014741	.	R229S	.	.	.	.	.	.	.	V57M	0	0	0	0	S	S	S	S	S	S	8122	292	SRR8560267	PRJNA520805
AUSMDU00014742	.	R229S	.	.	.	.	.	A121D	.	V57M	0	1	0	0	S	S	HLR	S	S	S	1599	11461	SRR8560268	PRJNA520805
AUSMDU00014743	.	R229S	.	.	.	.	.	.	.	V57M	0	1	0	0	S	S	HLR	S	S	S	1903	Novel	SRR8560265	PRJNA520805
AUSMDU00014744	.	R229S	D95G	D86N	.	.	.	.	H553N	V57M	1	1	0	0	R	R	HLR	S	S	S	1582	Novel	SRR8560266	PRJNA520805
AUSMDU00014745	.	R228S	.	.	.	.	.	.	H553N	V57M	0	0	0	0	S	S	S	S	S	S	9363	Novel	SRR8560271	PRJNA520805
AUSMDU00014746	.	R229S	D95G	.	.	A502V	L421P	A121D	.	V57M	0	0	0	0	S	R	S	S	S	S	7828	270	SRR8560272	PRJNA520805
AUSMDU00014747	.	R228S	.	.	.	.	.	.	H553N	V57M	0	0	1	1	S	S	S	S	R	S	9363	Novel	SRR8560587	PRJNA520805
AUSMDU00014748	.	R228S	.	.	.	.	L421P	A121D	H553N	V57M	0	0	0	0	R	S	S	S	S	S	1579	5	SRR8560590	PRJNA520805
AUSMDU00014749	.	.	.	.	.	.	.	.	.	.	0	0	0	0	S	S	S	S	S	S	7359	6767	SRR8560289	PRJNA520805
AUSMDU00014750	.	R228S	.	.	.	.	L421P	.	.	.	0	0	0	0	S	S	S	S	S	S	8156	5441	SRR8560276	PRJNA520805
AUSMDU00014751	.	R228S	.	.	.	.	.	.	H553N	V57M	0	0	0	0	S	S	S	S	S	S	11428	Novel	SRR8560412	PRJNA520805
AUSMDU00014752	.	R229S	S91F	D86N	.	.	.	.	.	V57M	0	0	0	0	S	R	S	S	S	S	1582	12225	SRR8560411	PRJNA520805
AUSMDU00014753	.	R228S	.	.	.	.	L421P	.	.	.	0	0	0	0	S	S	S	S	S	S	8156	5441	SRR8560423	PRJNA520805
AUSMDU00014754	.	.	.	.	.	.	.	.	.	.	0	0	0	0	S	S	S	S	S	S	7359	Novel	SRR8560422	PRJNA520805
AUSMDU00014755	.	R228S	.	.	.	.	L421P	.	.	.	0	0	0	0	S	S	S	S	S	S	8156	5441	SRR8560425	PRJNA520805
AUSMDU00014756	C2597T	R229S	D95G	S87R	.	.	L421P	.	.	V57M	0	0	0	0	S	R	S	S	R	S	1579	Novel	SRR8560424	PRJNA520805
AUSMDU00014757	.	.	.	.	.	.	.	.	.	.	0	0	0	0	S	S	S	S	S	S	7359	4186	SRR8560427	PRJNA520805
AUSMDU00014758	.	.	.	.	.	.	.	.	.	.	0	0	0	0	S	S	S	S	S	S	7359	4186	SRR8560426	PRJNA520805
AUSMDU00014759	.	R229S	D95G	.	.	G545S	L421P	G120K	.	V57M	0	0	0	0	R	R	S	S	S	S	7363	15173	SRR8560419	PRJNA520805
AUSMDU00014760	.	.	.	.	.	.	.	.	.	.	0	0	0	0	S	S	S	S	S	S	7359	4186	SRR8560416	PRJNA520805
AUSMDU00014761	C2597T	R229S	D95G	S87R	.	.	L421P	.	.	V57M	0	0	0	0	S	R	S	S	R	S	1579	Novel	SRR8560518	PRJNA520805
AUSMDU00014762	.	R228S	.	.	.	.	L421P	.	.	.	0	0	0	0	S	S	S	S	S	S	8156	5441	SRR8560519	PRJNA520805
AUSMDU00014763	.	R229S	S91F	.	.	A502V	L421P	.	H553N	V57M	0	1	0	0	S	R	HLR	S	S	S	7363	1766	SRR8560520	PRJNA520805
AUSMDU00014764	.	R228S	.	.	.	.	L421P	A121D	H553N	V57M	0	0	0	0	R	S	S	S	S	S	1579	5	SRR8560521	PRJNA520805
AUSMDU00014765	.	R228S	.	.	.	.	.	.	H553N	V57M	0	0	1	1	S	S	S	S	S	S	9363	995	SRR8560522	PRJNA520805
AUSMDU00014766	.	R228S	.	.	.	.	L421P	.	.	.	0	0	0	0	S	S	S	S	S	S	8156	5441	SRR8560523	PRJNA520805
AUSMDU00014767	.	R228S	.	.	.	.	L421P	.	.	.	0	0	0	0	S	S	S	S	S	S	8156	5441	SRR8560524	PRJNA520805
AUSMDU00014768	.	R229S	D95G	D86N	G45D	P552S	L421P	A121D	H553N	V57M	0	0	0	0	S	R	S	S	S	S	7827	10386	SRR8560525	PRJNA520805
AUSMDU00014769	.	R228S	.	.	.	.	L421P	.	.	.	0	0	0	0	S	S	S	S	S	S	8156	5441	SRR8560516	PRJNA520805
AUSMDU00014770	.	R228S	.	.	.	.	.	.	.	V57M	0	0	0	0	S	S	S	S	S	S	9362	2992	SRR8560517	PRJNA520805
AUSMDU00014771	.	R229S	D95G	D86N	.	.	.	.	.	V57M	0	1	0	0	S	R	HLR	S	S	S	6808	14792	SRR8560186	PRJNA520805
AUSMDU00014772	.	R228S	.	.	.	.	L421P	A121D	H553N	V57M	0	0	0	0	R	S	S	S	S	S	1579	5	SRR8560185	PRJNA520805
AUSMDU00014773	.	R229S	.	.	.	.	.	A121D	.	V57M	0	1	0	0	S	S	HLR	S	S	S	1599	11461	SRR8560108	PRJNA520805
AUSMDU00014774	.	R228S	.	.	.	.	L421P	.	.	.	0	0	0	0	S	S	S	S	S	S	8156	5441	SRR8560107	PRJNA520805
AUSMDU00014775	.	.	.	.	.	.	.	.	.	.	0	0	0	0	S	S	S	S	S	S	7359	4186	SRR8560106	PRJNA520805
AUSMDU00014776	.	R228S	.	.	.	.	L421P	.	.	.	0	0	0	0	S	S	S	S	S	S	8156	5441	SRR8560105	PRJNA520805
AUSMDU00014777	.	R228S	.	.	.	.	.	A121N	H553N	V57M	0	0	1	1	S	S	S	S	R	S	9363	5802	SRR8560104	PRJNA520805
AUSMDU00014778	.	R229S	S91F	S87R	.	G543S	L421P	.	.	V57M	0	0	0	0	S	R	S	S	S	S	7822	14994	SRR8560103	PRJNA520805
AUSMDU00014779	C2597T	R228S	.	.	.	.	.	A121N	H553N	V57M	0	0	1	1	S	S	S	S	R	S	9363	3935	SRR8560214	PRJNA520805
AUSMDU00014780	C2597T	R228S	.	.	.	.	.	.	.	V57M	0	0	0	0	S	S	S	S	R	S	1584	7638	SRR8560213	PRJNA520805
AUSMDU00014781	.	R228S	.	.	.	.	.	A121N	H553N	V57M	0	0	1	1	S	S	S	S	R	S	9363	5802	SRR8560079	PRJNA520805
AUSMDU00014782	.	R228S	S91F	.	.	.	.	.	.	V57M	1	0	0	0	R	R	S	S	S	S	8145	Novel	SRR8560080	PRJNA520805
AUSMDU00014783	.	R228S	.	.	.	.	.	.	H553N	V57M	0	0	0	0	S	S	S	S	S	S	11428	Novel	SRR8560077	PRJNA520805
AUSMDU00014784	.	R228S	D95N	S88P	.	G545S	L421P	A121D	.	V57M	0	0	0	0	R	R	S	S	S	DSC	7363	9341	SRR8560078	PRJNA520805
AUSMDU00014785	.	R229S	S91F	.	.	.	.	.	.	V57M	1	1	0	0	R	R	HLR	S	S	S	7363	Novel	SRR8560075	PRJNA520805
AUSMDU00014786	.	.	.	.	.	.	.	.	.	.	0	0	0	0	S	S	S	S	S	S	7359	4186	SRR8560076	PRJNA520805
AUSMDU00014787	.	R228S	.	.	.	.	.	.	H553N	V57M	0	0	1	1	S	S	S	S	S	S	9363	995	SRR8560073	PRJNA520805
AUSMDU00014788	C2597T	R229S	D95G	S87R	.	.	L421P	.	.	V57M	0	0	0	0	S	R	S	S	R	S	1579	Novel	SRR8560074	PRJNA520805
AUSMDU00014789	.	R228S	.	.	.	.	L421P	.	.	.	0	0	0	0	S	S	S	S	S	S	8156	5441	SRR8560081	PRJNA520805
AUSMDU00014790	.	R229S	D95G	S87R	.	G543S	L421P	A121D	.	V57M	0	0	0	0	R	R	S	S	S	S	11981	Novel	SRR8560082	PRJNA520805
AUSMDU00014791	.	R228S	.	.	.	.	.	A121N	H553N	V57M	0	0	1	1	S	S	S	S	R	S	9363	5802	SRR8560240	PRJNA520805
AUSMDU00014792	.	R229S	S91F	D86N	.	.	.	.	.	V57M	1	1	0	0	R	R	HLR	S	S	S	1587	13969	SRR8560239	PRJNA520805
AUSMDU00014793	.	R229S	D95G	D86N	.	.	.	.	.	V57M	0	1	0	0	S	R	HLR	S	S	S	9903	Novel	SRR8560242	PRJNA520805
AUSMDU00014794	.	.	.	.	.	.	.	.	.	.	0	0	0	0	S	S	S	S	S	S	7359	Novel	SRR8560241	PRJNA520805
AUSMDU00014795	.	R228S	.	.	.	.	.	.	H553N	V57M	0	0	0	0	S	S	S	S	S	S	11428	Novel	SRR8560236	PRJNA520805
AUSMDU00014796	.	R228S	.	.	.	.	L421P	.	.	.	0	0	0	0	S	S	S	S	S	S	8156	Novel	SRR8560235	PRJNA520805
AUSMDU00014797	.	R229S	D95G	D86N	G45D	P552S	L421P	A121D	H553N	V57M	0	0	0	0	S	R	S	S	S	S	7827	10386	SRR8560238	PRJNA520805
AUSMDU00014798	.	R228S	.	.	.	.	.	.	H553N	V57M	0	0	0	0	S	S	S	S	S	S	11864	2992	SRR8560237	PRJNA520805
AUSMDU00014940	.	R229S	S91F	D86N	.	.	.	.	.	V57M	1	0	0	0	R	R	S	S	S	S	8143	5624	SRR8560244	PRJNA520805
AUSMDU00014941	.	R229S	S91F	D86N	.	.	.	.	.	V57M	1	1	0	0	R	R	HLR	S	S	S	1587	Novel	SRR8560243	PRJNA520805
AUSMDU00014942	.	R229S	S91F	S87R	.	G543S	L421P	.	.	V57M	0	0	0	0	S	R	S	S	S	S	10314	12547	SRR8560016	PRJNA520805
AUSMDU00014943	.	R228S	.	.	.	.	.	.	H553N	V57M	0	0	0	0	S	S	S	S	S	S	9363	8709	SRR8560015	PRJNA520805
AUSMDU00014944	.	R228S	.	.	.	.	L421P	.	.	.	0	0	0	0	S	S	S	S	S	S	8156	5441	SRR8560014	PRJNA520805
AUSMDU00014945	.	R229S	D95G	.	.	G545S	L421P	.	.	V57M	0	0	0	0	S	R	S	S	S	S	7363	Novel	SRR8560013	PRJNA520805
AUSMDU00014946	.	R228S	.	.	.	.	.	.	.	.	0	0	0	0	S	S	S	S	S	S	1596	Novel	SRR8560012	PRJNA520805
AUSMDU00014947	.	R228S	.	.	.	.	L421P	A121D	H553N	V57M	0	0	0	0	S	S	S	S	S	S	1579	5	SRR8560597	PRJNA520805
AUSMDU00014948	.	R228S	.	.	.	.	L421P	A121D	H553N	V57M	0	0	0	0	R	S	S	S	S	S	1579	5	SRR8560596	PRJNA520805
AUSMDU00014949	.	R228S	.	.	.	.	.	.	.	V57M	0	0	0	0	S	S	S	S	S	S	11428	2992	SRR8560595	PRJNA520805
AUSMDU00014950	.	R228S	.	.	.	.	.	.	.	V57M	0	0	0	0	S	S	S	S	S	S	9362	2992	SRR8560019	PRJNA520805
AUSMDU00014951	.	R228S	.	.	.	.	L421P	.	.	.	0	0	0	0	S	S	S	S	S	S	8156	Novel	SRR8560018	PRJNA520805
AUSMDU00014952	.	R228S	.	.	G45D	.	.	A121D	H553N	.	0	0	0	0	S	S	S	S	S	S	1580	13892	SRR8560428	PRJNA520805
AUSMDU00014953	.	R229S	S91F	S87R	.	G543S	L421P	.	.	V57M	0	0	0	0	S	R	S	S	S	S	10314	12547	SRR8560429	PRJNA520805
AUSMDU00014954	.	R229S	D95G	S87R	.	G543S	L421P	A121D	.	V57M	0	0	0	0	R	R	S	S	S	S	11981	Novel	SRR8560430	PRJNA520805
AUSMDU00014955	.	R229S	S91F	S87R	G45D	.	L421P	A121D	.	V57M	1	1	0	0	R	R	HLR	S	S	S	7822	15858	SRR8560431	PRJNA520805
AUSMDU00014956	.	R228S	.	.	.	.	L421P	.	.	.	0	0	0	0	S	S	S	S	S	S	8156	5441	SRR8560432	PRJNA520805
AUSMDU00014957	.	R228S	.	.	.	.	L421P	.	.	.	0	0	0	0	S	S	S	S	S	S	8156	5441	SRR8560433	PRJNA520805
AUSMDU00014958	.	R228S	.	.	.	.	L421P	.	.	.	0	0	0	0	S	S	S	S	S	S	8156	5441	SRR8560434	PRJNA520805
AUSMDU00014959	.	R228S	.	.	.	.	.	.	.	V57M	1	0	0	0	R	S	S	S	S	S	1584	Novel	SRR8560435	PRJNA520805
AUSMDU00014960	.	R228S	.	.	.	.	L421P	.	.	.	0	0	0	0	S	S	S	S	S	S	8156	5441	SRR8560420	PRJNA520805
AUSMDU00015006	.	R228S	.	.	.	.	L421P	.	.	.	0	0	0	0	S	S	S	S	S	S	8156	5441	SRR8560421	PRJNA520805
AUSMDU00015007	.	R228S	.	.	.	.	.	.	.	V57M	1	0	0	0	R	S	S	S	S	S	1584	Novel	SRR8560340	PRJNA520805
AUSMDU00015008	.	.	.	.	.	.	.	.	.	.	0	0	0	0	S	S	S	S	S	S	7359	4186	SRR8560339	PRJNA520805
AUSMDU00015009	.	R229S	S91F	D86N	.	.	.	.	.	V57M	0	0	0	0	S	R	S	S	S	S	11968	12004	SRR8560342	PRJNA520805
AUSMDU00015010	.	.	.	.	.	.	.	.	.	.	0	0	0	0	S	S	S	S	S	S	7359	4186	SRR8560341	PRJNA520805
AUSMDU00015011	.	R228S	.	.	.	.	L421P	.	.	.	0	0	0	0	S	S	S	S	S	S	8156	5441	SRR8560344	PRJNA520805
AUSMDU00015012	.	R229S	S91F	.	.	.	.	G120K	.	V57M	1	1	0	0	R	R	HLR	S	S	S	8776	Novel	SRR8560343	PRJNA520805
AUSMDU00015013	.	R228S	.	.	.	.	.	.	H553N	V57M	0	0	0	0	S	S	S	S	S	S	11864	Novel	SRR8560346	PRJNA520805
AUSMDU00015014	.	R228S	.	.	.	.	.	.	H553N	V57M	0	0	1	1	S	S	S	S	R	S	9363	Novel	SRR8560345	PRJNA520805
AUSMDU00015015	.	R228S	.	.	.	.	.	.	.	V57M	0	0	0	0	S	S	S	S	S	S	9362	2992	SRR8560348	PRJNA520805
AUSMDU00015016	.	R228S	.	.	.	.	.	.	.	V57M	0	0	0	0	S	S	S	S	S	S	11428	2992	SRR8560347	PRJNA520805
AUSMDU00015017	.	R229S	S91F	D86N	.	G545S	.	.	.	V57M	1	1	0	0	R	R	HLR	S	S	S	7363	11624	SRR8560175	PRJNA520805
AUSMDU00015018	.	R229S	S91F	.	.	.	.	.	.	V57M	1	1	0	0	R	R	HLR	S	S	S	7363	Novel	SRR8560176	PRJNA520805
AUSMDU00014799	.	R228S	.	.	.	.	L421P	.	.	.	0	0	0	0	S	S	S	S	S	S	8156	5441	SRR8560173	PRJNA520805
AUSMDU00014800	.	.	.	.	.	.	.	.	.	.	0	0	0	0	S	S	S	S	S	S	7359	4186	SRR8560174	PRJNA520805
AUSMDU00014801	.	R228S	.	.	.	.	L421P	.	.	.	0	0	0	0	S	S	S	S	S	S	8156	5441	SRR8560179	PRJNA520805
AUSMDU00014802	.	R228S	.	.	.	.	L421P	.	.	.	0	0	0	0	S	S	S	S	S	S	8156	5441	SRR8560180	PRJNA520805
AUSMDU00014803	.	R228S	.	.	.	.	.	A121N	H553N	V57M	0	0	1	1	S	S	S	S	R	S	9363	5802	SRR8560177	PRJNA520805
AUSMDU00014804	.	R229S	.	.	.	.	.	A121D	.	V57M	0	1	0	0	S	S	HLR	S	S	S	1599	11461	SRR8560178	PRJNA520805
AUSMDU00014805	.	R228S	.	.	.	.	L421P	.	.	.	0	0	0	0	S	S	S	S	S	S	11648	9716	SRR8560181	PRJNA520805
AUSMDU00014806	.	R229S	S91F	D86N	.	.	.	.	.	V57M	1	1	0	0	R	R	HLR	S	S	S	1587	Novel	SRR8560182	PRJNA520805
AUSMDU00014807	.	R228S	.	.	.	.	.	.	.	V57M	0	0	0	0	S	S	S	S	S	S	11428	2992	SRR8560529	PRJNA520805
AUSMDU00014808	.	.	.	.	.	.	.	.	.	.	0	0	0	0	S	S	S	S	S	S	7359	4186	SRR8560528	PRJNA520805
AUSMDU00014809	.	R228S	.	.	.	.	L421P	.	.	.	0	0	0	0	S	S	S	S	S	S	8156	13894	SRR8560527	PRJNA520805
AUSMDU00014961	.	R228S	.	.	.	.	L421P	.	.	.	0	0	0	0	S	S	S	S	S	S	8156	Novel	SRR8560526	PRJNA520805
AUSMDU00014962	.	R228S	.	.	G45D	.	L421P	.	.	V57M	0	0	0	0	R	S	S	S	S	S	1893	8517	SRR8560533	PRJNA520805
AUSMDU00014963	.	R228S	.	.	.	.	.	.	H553N	V57M	0	0	1	1	S	S	S	S	S	S	9363	995	SRR8560532	PRJNA520805
AUSMDU00014964	.	R229S	D95G	.	.	G545S	L421P	.	.	V57M	0	0	0	0	S	R	S	S	S	S	7363	Novel	SRR8560531	PRJNA520805
AUSMDU00014965	.	R228S	.	.	.	.	L421P	.	.	.	0	0	0	0	S	S	S	S	S	S	8156	5441	SRR8560530	PRJNA520805
AUSMDU00014966	.	R228S	.	.	.	.	L421P	A121D	H553N	V57M	0	0	0	0	R	S	S	S	S	S	1579	5	SRR8560535	PRJNA520805
AUSMDU00014967	.	.	.	.	.	.	.	.	.	.	0	0	0	0	S	S	S	S	S	S	7359	6767	SRR8560534	PRJNA520805
AUSMDU00014968	.	R228S	.	.	.	.	.	.	.	V57M	0	0	0	0	S	S	S	S	S	S	11428	2992	SRR8560375	PRJNA520805
AUSMDU00014969	.	R228S	.	.	.	.	.	.	.	V57M	0	0	0	0	S	S	S	S	S	S	11428	2992	SRR8560376	PRJNA520805
AUSMDU00014970	.	R228S	.	.	.	.	.	.	H553N	V57M	0	0	0	0	S	S	S	S	S	S	11428	10481	SRR8560377	PRJNA520805
AUSMDU00014971	.	R228S	.	.	.	.	L421P	.	.	.	0	0	0	0	S	S	S	S	S	S	8156	5441	SRR8560378	PRJNA520805
AUSMDU00014972	.	R229S	S91F	D86N	.	G545S	.	.	.	V57M	1	1	0	0	R	R	HLR	S	S	S	7363	Novel	SRR8560371	PRJNA520805
AUSMDU00014973	.	R229S	.	.	.	.	.	.	.	V57M	0	0	0	0	S	S	S	S	S	S	8122	292	SRR8560372	PRJNA520805
AUSMDU00014974	.	R228S	.	.	.	.	L421P	.	.	.	0	0	0	0	S	S	S	S	S	S	8156	13894	SRR8560373	PRJNA520805
AUSMDU00014975	.	R229S	.	.	.	.	.	.	.	V57M	0	0	0	0	S	S	S	S	S	S	8122	292	SRR8560374	PRJNA520805
AUSMDU00014976	.	R228S	.	.	.	.	L421P	.	.	.	0	0	0	0	S	S	S	S	S	S	8156	5441	SRR8560379	PRJNA520805
AUSMDU00014977	.	R228S	.	.	.	.	L421P	.	.	.	0	0	0	0	S	S	S	S	S	S	8156	5441	SRR8560380	PRJNA520805
AUSMDU00014978	.	R229S	D95G	D86N	G45D	P552S	L421P	A121D	H553N	V57M	0	0	0	0	S	R	S	S	S	S	7827	Novel	SRR8560278	PRJNA520805
AUSMDU00014979	.	R228S	.	.	.	.	.	.	H553N	V57M	0	0	0	0	S	S	S	S	S	S	11428	Novel	SRR8560277	PRJNA520805
AUSMDU00014980	.	R229S	D95G	.	.	.	.	.	.	V57M	1	1	0	0	R	R	HLR	S	S	S	11249	Novel	SRR8560280	PRJNA520805
AUSMDU00014981	.	R228S	.	.	.	.	.	.	H553N	V57M	0	0	1	1	S	S	S	S	R	S	9363	Novel	SRR8560279	PRJNA520805
AUSMDU00014982	.	R229S	D95G	S87R	.	G545S	L421P	A121D	.	V57M	0	0	0	0	R	R	S	S	S	DSC	1579	6798	SRR8560274	PRJNA520805
AUSMDU00014983	.	R229S	S91F	D86N	.	G545S	.	.	.	V57M	1	1	0	0	R	R	HLR	S	S	S	7363	11624	SRR8560273	PRJNA520805
AUSMDU00014984	.	R228S	.	.	.	.	.	.	.	V57M	0	0	0	0	S	S	S	S	S	S	11428	2992	SRR8560338	PRJNA520805
AUSMDU00014985	.	.	.	.	.	.	.	.	.	.	0	0	0	0	S	S	S	S	S	S	7359	Novel	SRR8560275	PRJNA520805
AUSMDU00014986	.	R228S	.	.	.	.	.	.	.	V57M	0	0	0	0	S	S	S	S	S	S	11428	2992	SRR8560270	PRJNA520805
AUSMDU00014987	C2597T	R228S	.	.	G45D	.	.	A121D	H553N	V57M	0	0	0	0	S	S	S	S	R	S	1580	15880	SRR8560269	PRJNA520805
AUSMDU00014988	.	R228S	.	.	.	.	.	.	H553N	V57M	0	0	0	0	S	S	S	S	S	S	11864	2992	SRR8560117	PRJNA520805
AUSMDU00014989	.	R229S	S91F	.	.	.	.	G120K	.	V57M	1	1	0	0	R	R	HLR	S	S	S	8776	Novel	SRR8560118	PRJNA520805
AUSMDU00014990	.	R228S	S91F	.	.	.	.	.	.	V57M	1	0	0	0	R	R	S	S	S	S	8145	Novel	SRR8560115	PRJNA520805
AUSMDU00014991	.	R228S	.	.	.	.	.	.	.	.	0	0	0	0	S	S	S	S	S	S	1596	13252	SRR8560116	PRJNA520805
AUSMDU00014992	.	R228S	.	.	.	.	L421P	.	.	.	0	0	0	0	S	S	S	S	S	S	8156	5441	SRR8560113	PRJNA520805
AUSMDU00014993	.	R228S	.	.	.	.	L421P	.	.	.	0	0	0	0	S	S	S	S	S	S	8156	5441	SRR8560114	PRJNA520805
AUSMDU00014994	.	R228S	.	.	.	.	L421P	.	.	.	0	0	0	0	S	S	S	S	S	S	8156	Novel	SRR8560111	PRJNA520805
AUSMDU00014995	.	R228S	.	.	.	.	L421P	.	.	.	0	0	0	0	S	S	S	S	S	S	8156	5441	SRR8560112	PRJNA520805
AUSMDU00014996	.	R228S	.	.	.	.	L421P	.	.	.	0	0	0	0	S	S	S	S	S	S	8156	13894	SRR8560109	PRJNA520805
AUSMDU00014997	.	R228S	S91F	D86N	.	.	.	.	.	V57M	1	1	0	0	R	R	HLR	S	S	S	7363	Novel	SRR8560110	PRJNA520805
AUSMDU00014998	.	R228S	.	.	.	.	.	.	H553N	V57M	0	0	0	0	S	S	S	S	S	S	9363	2992	SRR8560473	PRJNA520805
AUSMDU00014999	.	R228S	.	.	.	.	.	.	.	V57M	0	0	0	0	S	S	S	S	S	S	11428	2992	SRR8560472	PRJNA520805
AUSMDU00015000	.	R228S	.	.	.	.	L421P	.	.	.	0	0	0	0	S	S	S	S	S	S	8156	5441	SRR8560471	PRJNA520805
AUSMDU00015001	.	R228S	.	.	.	.	.	.	.	V57M	0	0	0	0	S	S	S	S	S	S	11428	2992	SRR8560568	PRJNA520805
AUSMDU00015019	.	R228S	.	.	.	.	L421P	.	.	.	0	0	0	0	S	S	S	S	S	S	8156	5441	SRR8560469	PRJNA520805
AUSMDU00015020	.	.	.	.	.	.	.	.	.	.	0	0	0	0	S	S	S	S	S	S	7359	Novel	SRR8560468	PRJNA520805
AUSMDU00015021	A2045G	R229S	S91F	S87R	G45D	.	L421P	A121D	.	V57M	0	1	0	0	R	R	HLR	S	R	S	10899	1866	SRR8560467	PRJNA520805
AUSMDU00015022	.	R228S	.	.	.	.	L421P	.	.	.	0	0	0	0	S	S	S	S	S	S	8156	Novel	SRR8560466	PRJNA520805
AUSMDU00015023	.	.	.	.	.	.	.	.	.	.	0	0	0	0	S	S	S	S	S	S	7359	4186	SRR8560565	PRJNA520805
AUSMDU00015024	.	R228S	.	.	.	.	L421P	.	.	.	0	0	0	0	S	S	S	S	S	S	8156	5441	SRR8560464	PRJNA520805
AUSMDU00015025	.	R228S	.	.	.	.	L421P	A121D	H553N	V57M	0	0	0	0	R	S	S	S	S	S	1579	5	SRR8560310	PRJNA520805
AUSMDU00015026	C2597T (70)	.	.	.	.	.	.	.	.	.	0	0	0	0	S	S	S	S	S	S	7359	4186	SRR8560311	PRJNA520805
AUSMDU00015027	.	R228S	.	.	.	.	L421P	.	.	.	0	0	0	0	S	S	S	S	S	S	8156	5441	SRR8560312	PRJNA520805
AUSMDU00015028	.	R229S	D95G	S87R	.	P552S	L421P	.	.	V57M	0	0	0	0	S	R	S	S	S	S	9902	1274	SRR8560313	PRJNA520805
AUSMDU00015029	.	R229S	.	.	.	.	.	.	.	V57M	0	0	0	0	S	S	S	S	S	S	8122	292	SRR8560314	PRJNA520805
AUSMDU00015030	.	R229S	D95G	S87R	.	G545S	L421P	A121N	.	V57M	0	0	0	0	R	R	S	S	S	DSC	1901	4822	SRR8560315	PRJNA520805
AUSMDU00015031	.	R228S	.	.	.	.	.	A121N	H553N	V57M	0	0	1	1	S	S	S	S	S	S	9363	5802	SRR8560316	PRJNA520805
AUSMDU00015032	.	R229S	S91F	S87R	.	G543S	L421P	.	.	V57M	0	0	0	0	S	R	S	S	S	S	10314	12547	SRR8560317	PRJNA520805
[truncated: 188 more rows]
