# Supplementary material for: Bridging of Neisseria gonorrhoeae lineages across sexual networks in the HIV pre-exposure prophylaxis era
Source: Nat Commun. 2019 Sep 5;10:3988. doi: 10.1038/s41467-019-12053-4 (PMC6728426; doi:10.1038/s41467-019-12053-4)
Supplement: Supplementary file 6 — Supplementary Data 2 [file 41467_2019_12053_MOESM6_ESM.xlsx]

## Sheet: Supp Data 2
Strains from Thomas et al (Thomas, J. C. et al. Evidence of Recent Genomic Evolution in Gonococcal Strains with Decreased Susceptibility to Cephalosporins or Azithromycin in the United States, 2014-2016. J Infect Dis 220(2): 294-305 (2019))
Accession	BioProject	Year	MLST	NG-MAST	mosaic mtrR coding region	mosaic mtrD	No. of 23S-A2059G mutations	No. of 23S-C2611T mutations
SRR5235170	PRJNA317462	2016	9363	2992	FALSE	TRUE	WT	WT
SRR5235175	PRJNA317462	2016	9363	2992	FALSE	TRUE	WT	WT
SRR5235199	PRJNA317462	2016	9363	16206	TRUE	TRUE	WT	WT
SRR5235209	PRJNA317462	2016	9363	16206	TRUE	TRUE	WT	WT
SRR5235210	PRJNA317462	2016	9363	16206	TRUE	TRUE	WT	WT
SRR5235216	PRJNA317462	2016	9363	17495	FALSE	TRUE	WT	4
SRR5235262	PRJNA317462	2016	9363	17640	TRUE	TRUE	WT	WT
SRR5235267	PRJNA317462	2016	9363	17459	FALSE	TRUE	WT	WT
SRR5235319	PRJNA317462	2016	9363	16206	TRUE	TRUE	WT	WT
SRR5235368	PRJNA317462	2016	9363	3935	FALSE	TRUE	WT	WT
SRR5235369	PRJNA317462	2016	9363	15906	TRUE	TRUE	WT	WT
SRR5235370	PRJNA317462	2016	9363	16206	TRUE	TRUE	WT	WT
SRR5235381	PRJNA317462	2016	9363	17632	TRUE	TRUE	WT	WT
SRR5235385	PRJNA317462	2016	9363	16206	TRUE	TRUE	WT	WT
SRR5235386	PRJNA317462	2016	9363	654	FALSE	TRUE	WT	WT
SRR5235387	PRJNA317462	2016	9363	16206	TRUE	TRUE	WT	WT
SRR5990346	PRJNA317462	2015	9363	14375	TRUE	TRUE	WT	WT
SRR5990347	PRJNA317462	2015	9363	17495	FALSE	TRUE	WT	3
SRR5990352	PRJNA317462	2016	9363	17659	TRUE	TRUE	WT	WT
SRR5990353	PRJNA317462	2016	9363	9918	TRUE	TRUE	WT	WT
SRR5990360	PRJNA317462	2014	9363	17660	FALSE	TRUE	WT	WT
SRR5990368	PRJNA317462	2014	9363	8241	TRUE	TRUE	WT	4
SRR5990372	PRJNA317462	2016	9363	14375	TRUE	TRUE	WT	WT
SRR5990373	PRJNA317462	2016	9363	7973	TRUE	TRUE	WT	WT
SRR5990374	PRJNA317462	2016	9363	8426	TRUE	TRUE	WT	WT
SRR5990375	PRJNA317462	2016	9363	14375	TRUE	TRUE	WT	WT
SRR5990379	PRJNA317462	2016	9363	17194	FALSE	TRUE	WT	WT
SRR5990390	PRJNA317462	2015	9363	8241	TRUE	TRUE	WT	WT
SRR5990422	PRJNA317462	2016	9363	17646	FALSE	TRUE	WT	WT
SRR5990451	PRJNA317462	2016	9363	16206	TRUE	TRUE	WT	WT
SRR5990473	PRJNA317462	2016	9363	3935	TRUE	TRUE	WT	WT
SRR5990475	PRJNA317462	2016	9363	17648	FALSE	TRUE	WT	4
SRR5990483	PRJNA317462	2016	9363	17647	TRUE	TRUE	WT	WT
SRR7401668	PRJNA317462	2016	9363	17671	FALSE	TRUE	WT	WT
SRR7401671	PRJNA317462	2016	9363	8241	FALSE	TRUE	WT	WT
SRR7401673	PRJNA317462	2016	9363	17905	FALSE	TRUE	WT	WT
SRR7401674	PRJNA317462	2016	9363	12302	TRUE	TRUE	WT	WT
SRR7401676	PRJNA317462	2016	9363	12302	FALSE	TRUE	WT	WT
SRR7401679	PRJNA317462	2016	9363	758	FALSE	TRUE	WT	WT
SRR7401681	PRJNA317462	2016	9363	#N/A	FALSE	TRUE	WT	WT
SRR7401682	PRJNA317462	2016	9363	298	FALSE	TRUE	WT	WT
SRR7401684	PRJNA317462	2016	9363	8300	FALSE	TRUE	WT	4
SRR7401685	PRJNA317462	2016	9363	3935	FALSE	TRUE	WT	WT
SRR8070993	PRJNA317462	2014	9363	17640	FALSE	TRUE	WT	WT
SRR8071006	PRJNA317462	2015	9363	730	FALSE	TRUE	WT	WT
SRR8071007	PRJNA317462	2015	9363	3935	FALSE	TRUE	WT	WT
SRR8071013	PRJNA317462	2014	9363	2992	FALSE	TRUE	WT	WT
SRR8071022	PRJNA317462	2015	9363	17640	TRUE	TRUE	WT	WT
SRR8071024	PRJNA317462	2014	9363	2992	FALSE	TRUE	WT	WT
SRR8071025	PRJNA317462	2014	9363	2992	FALSE	TRUE	WT	WT
SRR8071030	PRJNA317462	2015	9363	17417	FALSE	TRUE	WT	WT
SRR8071033	PRJNA317462	2015	9363	17950	FALSE	TRUE	WT	WT
SRR8071042	PRJNA317462	2014	9363	10499	TRUE	TRUE	WT	WT
SRR8071047	PRJNA317462	2014	9363	8241	FALSE	TRUE	WT	2
SRR8071050	PRJNA317462	2016	9363	8241	FALSE	TRUE	WT	WT
SRR8071068	PRJNA317462	2014	9363	4684	TRUE	TRUE	WT	WT
SRR8071076	PRJNA317462	2015	9363	8241	FALSE	TRUE	WT	WT
SRR8071081	PRJNA317462	2014	9363	8241	TRUE	TRUE	WT	WT
SRR8071083	PRJNA317462	2015	9363	3935	FALSE	TRUE	WT	WT
SRR8071087	PRJNA317462	2015	9363	3935	FALSE	TRUE	WT	WT
SRR8071088	PRJNA317462	2015	9363	17941	FALSE	TRUE	WT	WT
SRR8071091	PRJNA317462	2014	9363	17916	FALSE	TRUE	WT	WT
SRR8071092	PRJNA317462	2014	9363	17640	FALSE	TRUE	WT	WT
SRR8071094	PRJNA317462	2014	9363	17640	FALSE	TRUE	WT	WT
SRR8071104	PRJNA317462	2014	9363	17640	FALSE	TRUE	WT	WT
SRR8071105	PRJNA317462	2014	9363	17640	TRUE	TRUE	WT	WT
SRR8071109	PRJNA317462	2015	9363	2992	FALSE	TRUE	WT	WT
SRR8071125	PRJNA317462	2015	9363	8241	FALSE	TRUE	WT	WT
SRR8071126	PRJNA317462	2015	9363	8241	FALSE	TRUE	WT	WT
SRR8071137	PRJNA317462	2015	9363	7409	FALSE	TRUE	WT	WT
SRR8071151	PRJNA317462	2015	9363	3935	TRUE	TRUE	WT	2
SRR8071154	PRJNA317462	2015	9363	10635	FALSE	TRUE	WT	WT
SRR8071158	PRJNA317462	2015	9363	8241	FALSE	TRUE	WT	WT
SRR8071162	PRJNA317462	2014	9363	8241	FALSE	TRUE	WT	WT
SRR8071165	PRJNA317462	2014	9363	11025	FALSE	TRUE	WT	WT
SRR8071166	PRJNA317462	2014	9363	8241	FALSE	TRUE	WT	WT
SRR8071171	PRJNA317462	2016	9363	17417	FALSE	TRUE	WT	WT
SRR8071175	PRJNA317462	2016	9363	11025	FALSE	TRUE	WT	WT
SRR8071176	PRJNA317462	2016	9363	15922	FALSE	TRUE	WT	WT
SRR8071181	PRJNA317462	2015	9363	298	TRUE	TRUE	WT	WT
SRR8071184	PRJNA317462	2015	9363	7752	FALSE	TRUE	WT	WT
SRR8071185	PRJNA317462	2015	9363	17936	FALSE	TRUE	WT	WT
SRR8071190	PRJNA317462	2014	9363	17974	TRUE	TRUE	WT	4
SRR8071202	PRJNA317462	2015	9363	3935	FALSE	TRUE	WT	WT
SRR8071217	PRJNA317462	2015	9363	17640	TRUE	TRUE	WT	WT
SRR8071225	PRJNA317462	2014	9363	298	FALSE	TRUE	WT	WT
SRR8071244	PRJNA317462	2014	9363	8845	FALSE	TRUE	WT	WT
SRR8071250	PRJNA317462	2016	9363	5553	FALSE	TRUE	WT	WT
SRR8071251	PRJNA317462	2016	9363	16206	FALSE	TRUE	WT	WT
SRR8071290	PRJNA317462	2015	9363	8241	FALSE	TRUE	WT	WT
SRR8071298	PRJNA317462	2016	9363	17955	FALSE	TRUE	WT	WT
SRR8071299	PRJNA317462	2016	9363	8561	FALSE	TRUE	WT	WT
SRR8071302	PRJNA317462	2016	9363	17943	FALSE	TRUE	WT	WT
SRR8071303	PRJNA317462	2016	9363	654	FALSE	TRUE	WT	WT
SRR8071319	PRJNA317462	2015	9363	14523	FALSE	TRUE	WT	WT
SRR8071327	PRJNA317462	2015	9363	7752	FALSE	TRUE	WT	WT
SRR8071336	PRJNA317462	2015	9363	3935	TRUE	TRUE	WT	WT
SRR8071358	PRJNA317462	2015	9363	17928	FALSE	TRUE	WT	4
SRR8071359	PRJNA317462	2015	9363	17640	FALSE	TRUE	WT	WT
SRR8071367	PRJNA317462	2015	9363	14375	FALSE	TRUE	WT	WT
SRR8071369	PRJNA317462	2015	9363	3935	FALSE	TRUE	WT	WT
SRR8071370	PRJNA317462	2014	9363	17916	FALSE	TRUE	WT	WT
SRR8071375	PRJNA317462	2014	9363	17660	FALSE	TRUE	WT	WT
SRR8071386	PRJNA317462	2016	9363	17743	FALSE	TRUE	WT	WT
SRR8071390	PRJNA317462	2016	9363	8709	FALSE	TRUE	WT	WT
SRR8071403	PRJNA317462	2014	9363	6765	FALSE	TRUE	WT	WT
SRR8071410	PRJNA317462	2016	9363	16206	TRUE	TRUE	WT	WT
SRR8071416	PRJNA317462	2015	9363	3935	FALSE	TRUE	WT	WT
SRR8071418	PRJNA317462	2015	9363	3935	FALSE	TRUE	WT	WT
SRR8071427	PRJNA317462	2016	9363	17921	FALSE	TRUE	WT	WT
SRR8071430	PRJNA317462	2014	9363	17640	FALSE	TRUE	WT	WT
SRR8079698	PRJNA329501	2016	9363	14375	TRUE	TRUE	WT	WT
SRR8079699	PRJNA329501	2016	9363	8241	TRUE	TRUE	WT	WT
SRR8079701	PRJNA329501	2016	9363	12302	TRUE	TRUE	WT	WT
SRR8079705	PRJNA329501	2016	9363	17981	TRUE	TRUE	WT	WT
SRR8079706	PRJNA329501	2016	9363	8241	TRUE	TRUE	WT	WT
SRR8079708	PRJNA329501	2016	9363	3935	TRUE	TRUE	WT	WT
SRR8079709	PRJNA329501	2016	9363	17985	TRUE	TRUE	WT	WT
SRR8079710	PRJNA329501	2016	9363	12302	TRUE	TRUE	WT	WT
SRR8079718	PRJNA329501	2016	9363	8241	TRUE	TRUE	WT	WT
SRR8079719	PRJNA329501	2016	9363	8241	TRUE	TRUE	WT	WT
SRR8079722	PRJNA329501	2016	9363	3935	TRUE	TRUE	WT	WT
SRR8079723	PRJNA329501	2016	9363	12302	TRUE	TRUE	WT	WT
SRR8079724	PRJNA329501	2016	9363	3935	TRUE	TRUE	WT	WT
SRR8079725	PRJNA329501	2016	9363	8241	TRUE	TRUE	WT	WT
SRR8079726	PRJNA329501	2016	9363	17743	TRUE	TRUE	WT	WT
SRR8079729	PRJNA329501	2016	9363	8241	TRUE	TRUE	WT	WT
SRR8079730	PRJNA329501	2016	9363	8241	TRUE	TRUE	WT	WT
SRR8079734	PRJNA329501	2016	9363	3935	TRUE	TRUE	WT	WT
SRR8079735	PRJNA329501	2016	9363	17984	TRUE	TRUE	WT	WT
SRR8079736	PRJNA329501	2016	9363	17984	TRUE	TRUE	WT	WT
SRR8079738	PRJNA329501	2016	9363	12302	TRUE	TRUE	WT	WT
SRR8079739	PRJNA329501	2016	9363	8241	TRUE	TRUE	WT	WT
SRR8079740	PRJNA329501	2016	9363	8241	TRUE	TRUE	WT	WT
SRR8079741	PRJNA329501	2016	9363	2992	FALSE	TRUE	WT	WT
SRR8079742	PRJNA329501	2016	9363	17981	TRUE	TRUE	WT	WT
SRR8079744	PRJNA329501	2016	9363	17982	TRUE	TRUE	WT	WT
SRR8079745	PRJNA329501	2016	9363	3935	TRUE	TRUE	WT	WT
SRR8079750	PRJNA329501	2016	9363	17743	TRUE	TRUE	WT	WT
SRR8079754	PRJNA329501	2016	9363	12302	TRUE	TRUE	WT	WT
SRR8079755	PRJNA329501	2016	9363	17978	TRUE	TRUE	WT	WT
SRR8079757	PRJNA329501	2016	9363	9918	TRUE	TRUE	WT	WT
SRR8079758	PRJNA329501	2016	9363	14375	TRUE	TRUE	WT	WT
SRR8079759	PRJNA329501	2016	9363	3935	TRUE	TRUE	WT	WT
SRR8079760	PRJNA329501	2016	9363	17916	TRUE	TRUE	WT	WT
SRR8079762	PRJNA329501	2016	9363	12302	TRUE	TRUE	WT	WT
SRR8079771	PRJNA329501	2015	9363	3935	FALSE	TRUE	WT	WT
SRR8088103	PRJNA317462	2016	9363	17495	FALSE	TRUE	WT	4
SRR8088116	PRJNA317462	2016	9363	16206	TRUE	TRUE	WT	WT
SRR8088117	PRJNA317462	2016	9363	17499	FALSE	TRUE	WT	WT
SRR8088186	PRJNA317462	2016	9363	14523	FALSE	TRUE	WT	WT
